# Supplementary material for: Characterization of Campylobacter jejuni proteome profiles in co-incubation scenarios
Source: Front Microbiol. 2023 Nov 9;14:1247211. doi: 10.3389/fmicb.2023.1247211 (PMC10666060; doi:10.3389/fmicb.2023.1247211)
Supplement: Supplementary file 2 [file Data_Sheet_2.xlsx]

## Sheet: C.j
C.jejuni	UP								DOWN
	LOG(P-value)	Difference	PG.Genes	PG.Organisms	PG.ProteinDescriptions	PG.ProteinNames			LOG(P-value)	Difference	PG.Genes	PG.Organisms	PG.ProteinDescriptions	PG.ProteinNames
	812956233543999	491064633263482	CJJ81176_0492	Campylobacter jejuni subsp. jejuni serotype O:23/36 (strain 81-176)	Amino acid ABC transporter, permease protein, His/Glu/Gln/Arg/opine family	A0A0H3PAK4_CAMJJ			241513841595537	-314931382073296	CJJ81176_1238	Campylobacter jejuni subsp. jejuni serotype O:23/36 (strain 81-176)	RHH_3 domain-containing protein	A0A0H3PE55_CAMJJ
	869480458622168	466524452633328	flgH	Campylobacter jejuni subsp. jejuni serotype O:23/36 (strain 81-176)	Flagellar L-ring protein	FLGH_CAMJJ			639708520724783	-307701630062527	CJJ81176_1633	Campylobacter jejuni subsp. jejuni serotype O:23/36 (strain 81-176)	Nucleoid-associated protein CJJ81176_1633	A0A0H3PDW7_CAMJJ
	537310229932403	459948719872369	CJJ81176_1254	Campylobacter jejuni subsp. jejuni serotype O:23/36 (strain 81-176)	Uncharacterized protein	A0A0H3PIB4_CAMJJ			981753701370342	-299949222140842	CJJ81176_1355	Campylobacter jejuni subsp. jejuni serotype O:23/36 (strain 81-176)	Uncharacterized protein	A0A0H3PDS7_CAMJJ
	148415123076702	428672568003337	flgE	Campylobacter jejuni subsp. jejuni serotype O:23/36 (strain 81-176)	Flagellar hook protein FlgE	A0A0H3PGP7_CAMJJ			133423358651978	-251263109842936	clpB	Campylobacter jejuni subsp. jejuni serotype O:23/36 (strain 81-176)	ATP-dependent chaperone protein ClpB	A0A0H3PBW9_CAMJJ
	199005348584423	382197141647339	flaA	Campylobacter jejuni subsp. jejuni serotype O:23/36 (strain 81-176)	Flagellin	Q2M5R2_CAMJJ			706755503546386	-227388837602403	nuoA	Campylobacter jejuni subsp. jejuni serotype O:23/36 (strain 81-176)	NADH-quinone oxidoreductase subunit	A0A0H3PDJ4_CAMJJ
	210598161326867	374225457509359	CJJ81176_0575	Campylobacter jejuni subsp. jejuni serotype O:23/36 (strain 81-176)	Uncharacterized protein	A0A0H3PJJ4_CAMJJ			139367440223495	-224222416347927	CJJ81176_0723	Campylobacter jejuni subsp. jejuni serotype O:23/36 (strain 81-176)	Uncharacterized protein	A0A0H3PHF9_CAMJJ
	562452704345823	367032241821289	CJJ81176_pTet0036	Campylobacter jejuni subsp. jejuni serotype O:23/36 (strain 81-176)	CmgB8	A0A0H3PCB2_CAMJJ			734598737452144	-223294809129503	CJJ81176_1301	Campylobacter jejuni subsp. jejuni serotype O:23/36 (strain 81-176)	Potassium uptake protein TrkA, putative	A0A0H3PA62_CAMJJ
	497386208709153	354577710893419	CJJ81176_1273	Campylobacter jejuni subsp. jejuni serotype O:23/36 (strain 81-176)	Multidrug resistance efflux transporter, authentic frameshift	A0A0H3PE06_CAMJJ			14081451138842	-215767669677734	CJJ81176_1596	Campylobacter jejuni subsp. jejuni serotype O:23/36 (strain 81-176)	ATP-sulfurylase family protein	A0A0H3PB53_CAMJJ
	118190976131562	334704844156901	flgE-1	Campylobacter jejuni subsp. jejuni serotype O:23/36 (strain 81-176)	Flagellar basal body protein	A0A0H3PCN9_CAMJJ			118202533174347	-212770154741075	moaC	Campylobacter jejuni subsp. jejuni serotype O:23/36 (strain 81-176)	Cyclic pyranopterin monophosphate synthase	MOAC_CAMJJ
	128031257928548	331384796566433	CJJ81176_1338	Campylobacter jejuni subsp. jejuni serotype O:23/36 (strain 81-176)	Flagellin	A0A0H3PBG5_CAMJJ			216493298151229	-198184129926893	Cjp10	Campylobacter jejuni subsp. jejuni serotype O:23/36 (strain 81-176)	Uncharacterized protein	Q8GJE3_CAMJJ
	109513279939338	327691883511013	flgG	Campylobacter jejuni subsp. jejuni serotype O:23/36 (strain 81-176)	Flagellar basal-body rod protein FlgG	A0A0H3PDC7_CAMJJ			114865175048209	-196985827551948	CJJ81176_0474	Campylobacter jejuni subsp. jejuni serotype O:23/36 (strain 81-176)	Uncharacterized protein	A0A0H3PB55_CAMJJ
	138103729130894	305554347568088	rpmH	Campylobacter jejuni subsp. jejuni serotype O:23/36 (strain 81-176)	50S ribosomal protein L34	RL34_CAMJJ			887142164622779	-193895604875353	rplA	Campylobacter jejuni subsp. jejuni serotype O:23/36 (strain 81-176)	50S ribosomal protein L1	RL1_CAMJJ
	665153681197733	299753877851698	mntP	Campylobacter jejuni subsp. jejuni serotype O:23/36 (strain 81-176)	Putative manganese efflux pump MntP	MNTP_CAMJJ			534654431467059	-190846125284831	rpmE	Campylobacter jejuni subsp. jejuni serotype O:23/36 (strain 81-176)	50S ribosomal protein L31	RL31_CAMJJ
	138609426677167	298943434821235	CJJ81176_1045	Campylobacter jejuni subsp. jejuni serotype O:23/36 (strain 81-176)	Lipoprotein, putative	A0A0H3PCP8_CAMJJ			102168329688922	-188490539126926	Cjp29	Campylobacter jejuni subsp. jejuni serotype O:23/36 (strain 81-176)	Uncharacterized protein	Q8GJC5_CAMJJ
	698200433395385	292055235968696	CJJ81176_0276	Campylobacter jejuni subsp. jejuni serotype O:23/36 (strain 81-176)	Uncharacterized protein	A0A0H3PBM0_CAMJJ			145268504405603	-188021712832981	rplE	Campylobacter jejuni subsp. jejuni serotype O:23/36 (strain 81-176)	50S ribosomal protein L5	RL5_CAMJJ
	682326995270383	288802263471815	cdsA	Campylobacter jejuni subsp. jejuni serotype O:23/36 (strain 81-176)	Phosphatidate cytidylyltransferase	A0A0H3PIB3_CAMJJ			87563031990396	-184338474273682	rpmJ	Campylobacter jejuni subsp. jejuni serotype O:23/36 (strain 81-176)	50S ribosomal protein L36	RL36_CAMJJ
	813839276510185	288375080956353	CJJ81176_pTet0041	Campylobacter jejuni subsp. jejuni serotype O:23/36 (strain 81-176)	Cpp44	Q69B93_CAMJJ			152188582000403	-182342561086019	glmU	Campylobacter jejuni subsp. jejuni serotype O:23/36 (strain 81-176)	Bifunctional protein GlmU	GLMU_CAMJJ
	150616184758329	285401312510172	CJJ81176_1459	Campylobacter jejuni subsp. jejuni serotype O:23/36 (strain 81-176)	Flagellar hook-associated protein 1	A0A0H3PDL6_CAMJJ			657073463370274	-175843238830566	infC	Campylobacter jejuni subsp. jejuni serotype O:23/36 (strain 81-176)	Translation initiation factor IF-3	IF3_CAMJJ
	374003072177853	275780296325683	CJJ81176_0451	Campylobacter jejuni subsp. jejuni serotype O:23/36 (strain 81-176)	Uncharacterized protein	A0A0H3PEC6_CAMJJ			107824184241217	-173997402191162	coaD	Campylobacter jejuni subsp. jejuni serotype O:23/36 (strain 81-176)	Phosphopantetheine adenylyltransferase	COAD_CAMJJ
	47673897594961	271225070953369	CJJ81176_0355	Campylobacter jejuni subsp. jejuni serotype O:23/36 (strain 81-176)	Ferredoxin, 4Fe-4S	A0A0H3PB91_CAMJJ			124169400125048	-173546992407905	grpE	Campylobacter jejuni subsp. jejuni serotype O:23/36 (strain 81-176)	Protein GrpE	Q0Q7K8_CAMJJ
	870505018485412	269328382280138	CJJ81176_0901	Campylobacter jejuni subsp. jejuni serotype O:23/36 (strain 81-176)	Uncharacterized protein	A0A0H3PAU1_CAMJJ			218740032233165	-173137675391303	CJJ81176_0353	Campylobacter jejuni subsp. jejuni serotype O:23/36 (strain 81-176)	Uncharacterized protein	A0A0H3PAX9_CAMJJ
	113665878538044	266191705067952	CJJ81176_0894	Campylobacter jejuni subsp. jejuni serotype O:23/36 (strain 81-176)	Flagellin	A0A0H3PHE9_CAMJJ			99956696699042	-170517879062229	hom	Campylobacter jejuni subsp. jejuni serotype O:23/36 (strain 81-176)	Homoserine dehydrogenase	A0A0H3PC31_CAMJJ
	654421335997218	259556113349067	CJJ81176_1297	Campylobacter jejuni subsp. jejuni serotype O:23/36 (strain 81-176)	Cell wall polymerase	A0A0H3PB71_CAMJJ			500559499180455	-170250966813829	rpmG	Campylobacter jejuni subsp. jejuni serotype O:23/36 (strain 81-176)	50S ribosomal protein L33	RL33_CAMJJ
	785458039812004	255784024132623	CJJ81176_1565	Campylobacter jejuni subsp. jejuni serotype O:23/36 (strain 81-176)	Peptide ABC transporter, ATP-binding protein	A0A0H3PDU2_CAMJJ			848282355562321	-169805675082737	nadD	Campylobacter jejuni subsp. jejuni serotype O:23/36 (strain 81-176)	Probable nicotinate-nucleotide adenylyltransferase	NADD_CAMJJ
	1436551382524	251675902472602	rpsU	Campylobacter jejuni subsp. jejuni serotype O:23/36 (strain 81-176)	30S ribosomal protein S21	RS21_CAMJJ			949421129897524	-168698766496446	proA	Campylobacter jejuni subsp. jejuni serotype O:23/36 (strain 81-176)	Gamma-glutamyl phosphate reductase	PROA_CAMJJ
	551401749807783	251249599456787	CJJ81176_1617	Campylobacter jejuni subsp. jejuni serotype O:23/36 (strain 81-176)	PepSY_like domain-containing protein	A0A0H3PDT4_CAMJJ			95811834718772	-168615987565782	CJJ81176_0110	Campylobacter jejuni subsp. jejuni serotype O:23/36 (strain 81-176)	LUD_dom domain-containing protein	A0A0H3P9N6_CAMJJ
	124880496322695	246526384353638	trpD	Campylobacter jejuni subsp. jejuni serotype O:23/36 (strain 81-176)	Anthranilate phosphoribosyltransferase	A0A0H3PET1_CAMJJ			109708117670493	-168382390340169	kdsA	Campylobacter jejuni subsp. jejuni serotype O:23/36 (strain 81-176)	2-dehydro-3-deoxyphosphooctonate aldolase	KDSA_CAMJJ
	748240758680081	242271455128988	CJJ81176_0996	Campylobacter jejuni subsp. jejuni serotype O:23/36 (strain 81-176)	Uncharacterized protein	A0A0H3PD47_CAMJJ			117551733029683	-168344985114203	CJJ81176_0729	Campylobacter jejuni subsp. jejuni serotype O:23/36 (strain 81-176)	zf-RING_7 domain-containing protein	A0A0H3PA63_CAMJJ
	103600273906112	238411564297146	flhA	Campylobacter jejuni subsp. jejuni serotype O:23/36 (strain 81-176)	Flagellar biosynthesis protein FlhA	A0A0H3PHG5_CAMJJ			123381988865251	-168079863654243	CJJ81176_0601	Campylobacter jejuni subsp. jejuni serotype O:23/36 (strain 81-176)	GatB/Yqey family protein	A0A0H3PIZ2_CAMJJ
	85166968569526	236760648091634	CJJ81176_0219	Campylobacter jejuni subsp. jejuni serotype O:23/36 (strain 81-176)	Bifunctional NAD(P)H-hydrate repair enzyme	A0A0H3PJ97_CAMJJ			112849454008627	-166983360714383	CJJ81176_1483	Campylobacter jejuni subsp. jejuni serotype O:23/36 (strain 81-176)	DNA-binding response regulator	A0A0H3PB73_CAMJJ
	626396545798625	236650064256456	CJJ81176_0168	Campylobacter jejuni subsp. jejuni serotype O:23/36 (strain 81-176)	Uncharacterized protein	A0A0H3PF46_CAMJJ			567834013214887	-162978023952908	CJJ81176_1574	Campylobacter jejuni subsp. jejuni serotype O:23/36 (strain 81-176)	Flavohemoprotein, truncation	Q0Q7H5_CAMJJ
	106914142516485	229961649576823	CJJ81176_1051	Campylobacter jejuni subsp. jejuni serotype O:23/36 (strain 81-176)	HlyD_D23 domain-containing protein	A0A0H3P9D1_CAMJJ			118868118965307	-162750466664632	rimP	Campylobacter jejuni subsp. jejuni serotype O:23/36 (strain 81-176)	Ribosome maturation factor RimP	RIMP_CAMJJ
	131758470007718	222479846742418	glnA	Campylobacter jejuni subsp. jejuni serotype O:23/36 (strain 81-176)	Glutamine synthetase	A0A0H3PHD6_CAMJJ			127666753302114	-161331791347927	CJJ81176_0292	Campylobacter jejuni subsp. jejuni serotype O:23/36 (strain 81-176)	Putative cytochrome C-type hem-binding periplasmic protein	A0A0H3PEN1_CAMJJ
	780074050821124	218714968363444	CJJ81176_0291	Campylobacter jejuni subsp. jejuni serotype O:23/36 (strain 81-176)	Trimethylamine-N-oxide reductase	A0A0H3PB33_CAMJJ			104055695935289	-158913220299615	upp	Campylobacter jejuni subsp. jejuni serotype O:23/36 (strain 81-176)	Uracil phosphoribosyltransferase	UPP_CAMJJ
	852104907496438	217476881874932	ilvC	Campylobacter jejuni subsp. jejuni serotype O:23/36 (strain 81-176)	Ketol-acid reductoisomerase (NADP(+))	ILVC_CAMJJ			101445165662108	-156965647803412	acpP	Campylobacter jejuni subsp. jejuni serotype O:23/36 (strain 81-176)	Acyl carrier protein	ACP_CAMJJ
	137329677077404	216678714752197	CJJ81176_1016	Campylobacter jejuni subsp. jejuni serotype O:23/36 (strain 81-176)	Uncharacterized protein	A0A0H3PCX6_CAMJJ			653498341704986	-156570974985758	ybbB	Campylobacter jejuni subsp. jejuni serotype O:23/36 (strain 81-176)	tRNA 2-selenouridine synthase	A0A0H3PF26_CAMJJ
	909483600299773	216432762145996	CJJ81176_pTet0008	Campylobacter jejuni subsp. jejuni serotype O:23/36 (strain 81-176)	Cpp12	Q69BC4_CAMJJ			824042244085295	-152754264407688	argS	Campylobacter jejuni subsp. jejuni serotype O:23/36 (strain 81-176)	Arginine--tRNA ligase	SYR_CAMJJ
	512709710296821	215444246927897	nuoN	Campylobacter jejuni subsp. jejuni serotype O:23/36 (strain 81-176)	NADH-quinone oxidoreductase subunit N	A0A0H3PI65_CAMJJ			777190294791563	-152372233072917	rplL	Campylobacter jejuni subsp. jejuni serotype O:23/36 (strain 81-176)	50S ribosomal protein L7/L12	RL7_CAMJJ
	725812977874134	209590816497803	ctsP	Campylobacter jejuni subsp. jejuni serotype O:23/36 (strain 81-176)	Transformation system protein	A0A0H3PDT7_CAMJJ			11283656826349	-152298884921604	hisI	Campylobacter jejuni subsp. jejuni serotype O:23/36 (strain 81-176)	Histidine biosynthesis bifunctional protein HisIE	A0A0H3PAJ4_CAMJJ
	592049715212031	208791298336453	CJJ81176_0956	Campylobacter jejuni subsp. jejuni serotype O:23/36 (strain 81-176)	Uncharacterized protein	A0A0H3P981_CAMJJ			670499431031961	-149957688649496	tatB	Campylobacter jejuni subsp. jejuni serotype O:23/36 (strain 81-176)	Sec-independent protein translocase protein TatB	A0A0H3PAY0_CAMJJ
	512088634517108	206947517395019	CJJ81176_1022	Campylobacter jejuni subsp. jejuni serotype O:23/36 (strain 81-176)	PepSY_like domain-containing protein	A0A0H3PAC0_CAMJJ			916314382412512	-149474408891466	pseB	Campylobacter jejuni subsp. jejuni serotype O:23/36 (strain 81-176)	UDP-N-acetylglucosamine 4,6-dehydratase (inverting)	PSEB_CAMJJ
	831215142485194	206309392717149	rplW	Campylobacter jejuni subsp. jejuni serotype O:23/36 (strain 81-176)	50S ribosomal protein L23	RL23_CAMJJ			115656024347939	-149040328131782	frdB	Campylobacter jejuni subsp. jejuni serotype O:23/36 (strain 81-176)	Fumarate reductase iron-sulfur subunit	A0A0H3PEZ1_CAMJJ
	334810133538422	202221955193414	CJJ81176_0867	Campylobacter jejuni subsp. jejuni serotype O:23/36 (strain 81-176)	Membrane protein, putative	A0A0H3PDB2_CAMJJ			100841116933734	-146176634894477	CJJ81176_0356	Campylobacter jejuni subsp. jejuni serotype O:23/36 (strain 81-176)	Alkyl hydroperoxide reductase C	A0A0H3PIW2_CAMJJ
	554782438641154	201311789618598	csrA	Campylobacter jejuni subsp. jejuni serotype O:23/36 (strain 81-176)	Translational regulator CsrA	A0A0H3P9Q3_CAMJJ			836869164277519	-144541772206624	CJJ81176_1650	Campylobacter jejuni subsp. jejuni serotype O:23/36 (strain 81-176)	Uncharacterized protein	A0A0H3PA01_CAMJJ
	675745059094011	199743398030599	CJJ81176_0998	Campylobacter jejuni subsp. jejuni serotype O:23/36 (strain 81-176)	Thermonuclease family protein	A0A0H3P9D0_CAMJJ			963338733630748	-142312071058485	CJJ81176_1101	Campylobacter jejuni subsp. jejuni serotype O:23/36 (strain 81-176)	Endonuclease III, putative	A0A0H3P9V7_CAMJJ
	661059468990095	199245728386773	CJJ81176_pTet0037	Campylobacter jejuni subsp. jejuni serotype O:23/36 (strain 81-176)	CmgB9	Q69B97_CAMJJ			108274733898021	-142056783040365	CJJ81176_1198	Campylobacter jejuni subsp. jejuni serotype O:23/36 (strain 81-176)	Cyclopropane-fatty-acyl-phospholipid synthase, putative	A0A0H3PGV9_CAMJJ
	564121379899455	197814231448703	CJJ81176_pTet0042	Campylobacter jejuni subsp. jejuni serotype O:23/36 (strain 81-176)	Cpp45	Q4VQZ9_CAMJJ			127352361961077	-141833649741279	htrA	Campylobacter jejuni subsp. jejuni serotype O:23/36 (strain 81-176)	Periplasmic serine endoprotease DegP-like	A0A0H3PA52_CAMJJ
	121223928298883	196603785620795	trpE	Campylobacter jejuni subsp. jejuni serotype O:23/36 (strain 81-176)	Anthranilate synthase component I	A0A0H3PBB6_CAMJJ			772731492830342	-141758643256293	CJJ81176_0318	Campylobacter jejuni subsp. jejuni serotype O:23/36 (strain 81-176)	ThiF family protein	A0A0H3PBY2_CAMJJ
	576323748569751	196291393703885	yihY	Campylobacter jejuni subsp. jejuni serotype O:23/36 (strain 81-176)	YihY family protein	A0A0H3P9P5_CAMJJ			934889962913057	-141575071546766	CJJ81176_1654	Campylobacter jejuni subsp. jejuni serotype O:23/36 (strain 81-176)	ABC transporter, ATP-binding protein	A0A0H3PE25_CAMJJ
	54373000602371	195182842678494	CJJ81176_pTet0031	Campylobacter jejuni subsp. jejuni serotype O:23/36 (strain 81-176)	Single-stranded DNA-binding protein	Q69BA3_CAMJJ			877956121883009	-141477256351047	Cjp08	Campylobacter jejuni subsp. jejuni serotype O:23/36 (strain 81-176)	DUF1738 domain-containing protein	Q8GJE5_CAMJJ
	498710336969756	194567320081923	CJJ81176_1267	Campylobacter jejuni subsp. jejuni serotype O:23/36 (strain 81-176)	RDD domain-containing protein	A0A0H3PAD7_CAMJJ			685843101167859	-141303931342231	CJJ81176_1389	Campylobacter jejuni subsp. jejuni serotype O:23/36 (strain 81-176)	Uncharacterized protein	A0A0H3PDZ1_CAMJJ
	234500054176288	193590831756592	CJJ81176_1372	Campylobacter jejuni subsp. jejuni serotype O:23/36 (strain 81-176)	Putative transmembrane transport protein	Q0Q7I5_CAMJJ			698723941691655	-140816783905029	CJJ81176_1177	Campylobacter jejuni subsp. jejuni serotype O:23/36 (strain 81-176)	Uncharacterized protein	A0A0H3PGW3_CAMJJ
	129642267522348	189290200339423	accC-1	Campylobacter jejuni subsp. jejuni serotype O:23/36 (strain 81-176)	Biotin carboxylase	A0A0H3PD54_CAMJJ			784308442292323	-140580293867323	recA	Campylobacter jejuni subsp. jejuni serotype O:23/36 (strain 81-176)	Protein RecA	RECA_CAMJJ
	262165806294901	188250647650825	CJJ81176_1070	Campylobacter jejuni subsp. jejuni serotype O:23/36 (strain 81-176)	Transporter, LysE family	A0A0H3P9Q1_CAMJJ			294793949781733	-140327305263943	CJJ81176_0207	Campylobacter jejuni subsp. jejuni serotype O:23/36 (strain 81-176)	Uncharacterized protein	A0A0H3PEZ9_CAMJJ
	140486649081928	187289608849419	purU	Campylobacter jejuni subsp. jejuni serotype O:23/36 (strain 81-176)	Formyltetrahydrofolate deformylase	A0A0H3P9I4_CAMJJ			612339637623237	-138713942633735	rplF	Campylobacter jejuni subsp. jejuni serotype O:23/36 (strain 81-176)	50S ribosomal protein L6	RL6_CAMJJ
	88789957846919	184859254625109	hisB	Campylobacter jejuni subsp. jejuni serotype O:23/36 (strain 81-176)	Histidine biosynthesis bifunctional protein HisB	HIS7_CAMJJ			108796205863771	-138378832075331	CJJ81176_1193	Campylobacter jejuni subsp. jejuni serotype O:23/36 (strain 81-176)	Uncharacterized protein	A0A0H3PD61_CAMJJ
	479451454117828	183840709262424	CJJ81176_0638	Campylobacter jejuni subsp. jejuni serotype O:23/36 (strain 81-176)	SGNH_hydro domain-containing protein	A0A0H3PJ52_CAMJJ			76670686826227	-138190089331733	CJJ81176_1428	Campylobacter jejuni subsp. jejuni serotype O:23/36 (strain 81-176)	Uncharacterized protein	A0A0H3PBE7_CAMJJ
	717107963365609	182785394456651	CJJ81176_1162	Campylobacter jejuni subsp. jejuni serotype O:23/36 (strain 81-176)	Acetyltransferase	A0A0H3PAN5_CAMJJ			752128024286886	-137684239281548	cheV	Campylobacter jejuni subsp. jejuni serotype O:23/36 (strain 81-176)	Chemotaxis protein CheV	A0A0H3PBE4_CAMJJ
	273336018348822	182473882039388	CJJ81176_0818	Campylobacter jejuni subsp. jejuni serotype O:23/36 (strain 81-176)	Antitoxin	A0A0H3PAP3_CAMJJ			56877056922356	-136437267727322	purB-2	Campylobacter jejuni subsp. jejuni serotype O:23/36 (strain 81-176)	Adenylosuccinate lyase	A0A0H3PE30_CAMJJ
	709323392078079	181856293148465	CJJ81176_0160	Campylobacter jejuni subsp. jejuni serotype O:23/36 (strain 81-176)	DnaK suppressor protein, putative	A0A0H3PAZ8_CAMJJ			923887975074734	-134896935356988	CJJ81176_1410	Campylobacter jejuni subsp. jejuni serotype O:23/36 (strain 81-176)	Cytochrome P450 family protein	A0A0H3P9Q6_CAMJJ
	719636078962851	181334114074707	CJJ81176_0032	Campylobacter jejuni subsp. jejuni serotype O:23/36 (strain 81-176)	Na+/H+ antiporter family protein	A0A0H3PCJ2_CAMJJ			538591412704131	-132072162628174	CJJ81176_1354	Campylobacter jejuni subsp. jejuni serotype O:23/36 (strain 81-176)	Enterochelin ABC transporter, periplasmic enterochelin-binding protein, authentic frameshift	A0A0H3PIM2_CAMJJ
	724864448797015	181101216210259	CJJ81176_1492	Campylobacter jejuni subsp. jejuni serotype O:23/36 (strain 81-176)	Membrane protein, putative	A0A0H3PB47_CAMJJ			633540405319542	-131600115034315	CJJ81176_0627	Campylobacter jejuni subsp. jejuni serotype O:23/36 (strain 81-176)	Chemotaxis protein MotB, putative	A0A0H3PJC4_CAMJJ
	389275168279398	180886406368679	atpE	Campylobacter jejuni subsp. jejuni serotype O:23/36 (strain 81-176)	ATP synthase subunit c	ATPL_CAMJJ			935474135854927	-131592819425795	cbf2	Campylobacter jejuni subsp. jejuni serotype O:23/36 (strain 81-176)	Putative peptidyl-prolyl cis-trans isomerase Cbf2	CBF2_CAMJJ
	747509635834112	180689536200629	napD	Campylobacter jejuni subsp. jejuni serotype O:23/36 (strain 81-176)	Chaperone NapD	A0A0H3P9M1_CAMJJ			945722550558456	-130994372897678	CJJ81176_1377	Campylobacter jejuni subsp. jejuni serotype O:23/36 (strain 81-176)	dITP/XTP pyrophosphatase	IXTPA_CAMJJ
	754322709520238	180411412980821	pabA	Campylobacter jejuni subsp. jejuni serotype O:23/36 (strain 81-176)	Para-aminobenzoate synthase glutamine amidotransferase, component II	A0A0H3P9N7_CAMJJ			10040618710244	-129438983069526	CJJ81176_0149	Campylobacter jejuni subsp. jejuni serotype O:23/36 (strain 81-176)	Uncharacterized protein	A0A0H3PBT1_CAMJJ
	523932585403328	180366685655382	CJJ81176_1637	Campylobacter jejuni subsp. jejuni serotype O:23/36 (strain 81-176)	ABC transporter, permease protein, putative	A0A0H3PA07_CAMJJ			106594664995662	-128622998131646	CJJ81176_0112	Campylobacter jejuni subsp. jejuni serotype O:23/36 (strain 81-176)	Cysteine-rich domain protein	A0A0H3P9A5_CAMJJ
	732517641345977	176102373335097	rpsT	Campylobacter jejuni subsp. jejuni serotype O:23/36 (strain 81-176)	30S ribosomal protein S20	RS20_CAMJJ			117946157685957	-128465122646756	murC	Campylobacter jejuni subsp. jejuni serotype O:23/36 (strain 81-176)	UDP-N-acetylmuramate--L-alanine ligase	MURC_CAMJJ
	104092890841498	175360716713799	ftn	Campylobacter jejuni subsp. jejuni serotype O:23/36 (strain 81-176)	Ferritin	A0A0H3PIT1_CAMJJ			634393663187194	-127894454532199	CJJ81176_0915	Campylobacter jejuni subsp. jejuni serotype O:23/36 (strain 81-176)	YkuD domain-containing protein	A0A0H3PAQ3_CAMJJ
	605448717396396	175069491068522	CJJ81176_pVir0016	Campylobacter jejuni subsp. jejuni serotype O:23/36 (strain 81-176)	Uncharacterized protein	A0A0H3PG87_CAMJJ			142173440068284	-125732008616129	fur	Campylobacter jejuni subsp. jejuni serotype O:23/36 (strain 81-176)	Ferric uptake regulation protein	A0A0H3PBL7_CAMJJ
	448803791333095	171678204006619	CJJ81176_1383	Campylobacter jejuni subsp. jejuni serotype O:23/36 (strain 81-176)	Lipoprotein, putative	A0A0H3PA71_CAMJJ			431407587907945	-125629149542914	rpmC	Campylobacter jejuni subsp. jejuni serotype O:23/36 (strain 81-176)	50S ribosomal protein L29	RL29_CAMJJ
	698846567543405	168796571095785	CJJ81176_0647	Campylobacter jejuni subsp. jejuni serotype O:23/36 (strain 81-176)	Uncharacterized protein	A0A0H3PBD8_CAMJJ			349472566167327	-125485738118489	CJJ81176_0809	Campylobacter jejuni subsp. jejuni serotype O:23/36 (strain 81-176)	Uncharacterized protein	A0A0H3PAU9_CAMJJ
	113236343579772	168661265903049	groL	Campylobacter jejuni subsp. jejuni serotype O:23/36 (strain 81-176)	60 kDa chaperonin	CH60_CAMJJ			703644558886692	-124856355455187	CJJ81176_0198	Campylobacter jejuni subsp. jejuni serotype O:23/36 (strain 81-176)	Uncharacterized protein	A0A0H3PC80_CAMJJ
	539145034871505	167824416690403	nuoL	Campylobacter jejuni subsp. jejuni serotype O:23/36 (strain 81-176)	NADH-quinone oxidoreductase, L subunit	A0A0H3PIQ7_CAMJJ			108265689630622	-124517663319905	murG	Campylobacter jejuni subsp. jejuni serotype O:23/36 (strain 81-176)	UDP-N-acetylglucosamine--N-acetylmuramyl-(pentapeptide) pyrophosphoryl-undecaprenol N-acetylglucosamine transferase	MURG_CAMJJ
	777620728955315	165075365702311	nuoM	Campylobacter jejuni subsp. jejuni serotype O:23/36 (strain 81-176)	NADH-quinone oxidoreductase, M subunit	A0A0H3PAC7_CAMJJ			698065884421337	-124263042873807	CJJ81176_1011	Campylobacter jejuni subsp. jejuni serotype O:23/36 (strain 81-176)	UPF0763 protein CJJ81176_1011	Y1011_CAMJJ
	506703239775053	164866754743788	CJJ81176_0293	Campylobacter jejuni subsp. jejuni serotype O:23/36 (strain 81-176)	Membrane protein, putative	A0A0H3PBN5_CAMJJ			536779446751691	-121359062194824	CJJ81176_0442	Campylobacter jejuni subsp. jejuni serotype O:23/36 (strain 81-176)	HIT family protein	A0A0H3PBP0_CAMJJ
	6426354612879	164767487843831	ssb	Campylobacter jejuni subsp. jejuni serotype O:23/36 (strain 81-176)	Single-stranded DNA-binding protein	Q8GJE0_CAMJJ			722858300561188	-120849821302626	rpoN	Campylobacter jejuni subsp. jejuni serotype O:23/36 (strain 81-176)	RNA polymerase sigma-54 factor	A0A0H3PDC1_CAMJJ
	909080623214184	164265547858344	CJJ81176_1052	Campylobacter jejuni subsp. jejuni serotype O:23/36 (strain 81-176)	AcrB/AcrD/AcrF family protein	A0A0H3PH78_CAMJJ			129749716114517	-119544400109185	frdA	Campylobacter jejuni subsp. jejuni serotype O:23/36 (strain 81-176)	Fumarate reductase, flavoprotein subunit	A0A0H3PEF4_CAMJJ
	116859116048198	164181730482313	CJJ81176_0826	Campylobacter jejuni subsp. jejuni serotype O:23/36 (strain 81-176)	Peptidase, M16 family	A0A0H3PA02_CAMJJ			525724691412624	-119393327501085	CJJ81176_1488	Campylobacter jejuni subsp. jejuni serotype O:23/36 (strain 81-176)	MgtE_N domain-containing protein	A0A0H3PIE6_CAMJJ
	736986500951614	163954035441081	CJJ81176_1536	Campylobacter jejuni subsp. jejuni serotype O:23/36 (strain 81-176)	HsdS	A0A0H3PHS4_CAMJJ			886829970996535	-119015894995795	CJJ81176_0724	Campylobacter jejuni subsp. jejuni serotype O:23/36 (strain 81-176)	Peptidase, U32 family	A0A0H3PA86_CAMJJ
	129121452819138	163506974114312	Cjp21	Campylobacter jejuni subsp. jejuni serotype O:23/36 (strain 81-176)	Uncharacterized protein	Q8GJD2_CAMJJ			585538424185834	-118781259324816	rsfS	Campylobacter jejuni subsp. jejuni serotype O:23/36 (strain 81-176)	Ribosomal silencing factor RsfS	A0A0H3PAL9_CAMJJ
	102022872446692	162484179602729	CJJ81176_1618	Campylobacter jejuni subsp. jejuni serotype O:23/36 (strain 81-176)	DUF4261 domain-containing protein	A0A0H3PE85_CAMJJ			635859046934012	-118212339613173	Cjp27	Campylobacter jejuni subsp. jejuni serotype O:23/36 (strain 81-176)	Uncharacterized protein	Q8GJC6_CAMJJ
	423115316791267	161632474263509	livH	Campylobacter jejuni subsp. jejuni serotype O:23/36 (strain 81-176)	High affinity branched-chain amino acid ABC transporter, permease protein	A0A0H3PAG2_CAMJJ			110943849404209	-117615720960829	hemE	Campylobacter jejuni subsp. jejuni serotype O:23/36 (strain 81-176)	Uroporphyrinogen decarboxylase	DCUP_CAMJJ
	512248963220838	161533715989855	CJJ81176_0751	Campylobacter jejuni subsp. jejuni serotype O:23/36 (strain 81-176)	Phytase-like domain-containing protein	A0A0H3PDB9_CAMJJ			623094233874328	-117424763573541	cheA	Campylobacter jejuni subsp. jejuni serotype O:23/36 (strain 81-176)	Histidine kinase	A0A0H3PAM0_CAMJJ
	856558879087321	161488978068034	flaG	Campylobacter jejuni subsp. jejuni serotype O:23/36 (strain 81-176)	Flagellar protein FlaG	A0A0H3PBK9_CAMJJ			465325543499884	-117166254255507	CJJ81176_0620	Campylobacter jejuni subsp. jejuni serotype O:23/36 (strain 81-176)	Uncharacterized protein	A0A0H3PAS4_CAMJJ
	195532042339709	161109691196018	CJJ81176_1679	Campylobacter jejuni subsp. jejuni serotype O:23/36 (strain 81-176)	Major facilitator superfamily protein	Q0Q7H4_CAMJJ			79574218978373	-116676415337457	hslU	Campylobacter jejuni subsp. jejuni serotype O:23/36 (strain 81-176)	ATP-dependent protease ATPase subunit HslU	HSLU_CAMJJ
	10478128149891	158294667137994	virB10	Campylobacter jejuni subsp. jejuni serotype O:23/36 (strain 81-176)	VirB10	Q9KIS0_CAMJJ			90878024822664	-116026486290826	CJJ81176_1495	Campylobacter jejuni subsp. jejuni serotype O:23/36 (strain 81-176)	Bifunctional protein PutA	A0A0H3PBI3_CAMJJ
	812949042203228	157443894280328	CJJ81176_0986	Campylobacter jejuni subsp. jejuni serotype O:23/36 (strain 81-176)	UDG domain-containing protein	A0A0H3P983_CAMJJ			426728856853094	-115886285569933	ccpA-1	Campylobacter jejuni subsp. jejuni serotype O:23/36 (strain 81-176)	Cytochrome c551 peroxidase	A0A0H3PCG8_CAMJJ
	381653193715549	157162221272787	uvrC	Campylobacter jejuni subsp. jejuni serotype O:23/36 (strain 81-176)	UvrABC system protein C	UVRC_CAMJJ			10758801053412	-114518684811062	aroC	Campylobacter jejuni subsp. jejuni serotype O:23/36 (strain 81-176)	Chorismate synthase	AROC_CAMJJ
	564754581520368	156986978318956	CJJ81176_0646	Campylobacter jejuni subsp. jejuni serotype O:23/36 (strain 81-176)	Uncharacterized protein	A0A0H3PBX9_CAMJJ			970559263439114	-114449257320828	cheY	Campylobacter jejuni subsp. jejuni serotype O:23/36 (strain 81-176)	Chemotaxis protein CheY homolog	CHEY_CAMJJ
	909293463295699	156979587343004	CJJ81176_0799	Campylobacter jejuni subsp. jejuni serotype O:23/36 (strain 81-176)	Major antigenic peptide PEB2	A0A0H3PHL6_CAMJJ			605220109105082	-113658301035563	flaC	Campylobacter jejuni subsp. jejuni serotype O:23/36 (strain 81-176)	Flagellin subunit protein FlaC	A0A0H3PDD9_CAMJJ
	107481910141064	156224727630615	accB	Campylobacter jejuni subsp. jejuni serotype O:23/36 (strain 81-176)	Biotin carboxyl carrier protein of acetyl-CoA carboxylase	Q5QKR5_CAMJJ			100115078701915	-113036410013835	luxS	Campylobacter jejuni subsp. jejuni serotype O:23/36 (strain 81-176)	S-ribosylhomocysteine lyase	LUXS_CAMJJ
	916504944587695	155542924669054	CJJ81176_0413	Campylobacter jejuni subsp. jejuni serotype O:23/36 (strain 81-176)	TPR domain protein	A0A0H3PJ87_CAMJJ			729963264380823	-112813239627414	tgt	Campylobacter jejuni subsp. jejuni serotype O:23/36 (strain 81-176)	Queuine tRNA-ribosyltransferase	TGT_CAMJJ
	43124889317411	154709413316515	waaV	Campylobacter jejuni subsp. jejuni serotype O:23/36 (strain 81-176)	Lipooligosaccharide biosynthesis glycosyltransferase	A0A0H3PH28_CAMJJ			955583091434701	-112734360165066	gpsA	Campylobacter jejuni subsp. jejuni serotype O:23/36 (strain 81-176)	Glycerol-3-phosphate dehydrogenase [NAD(P)+]	GPDA_CAMJJ
	12981492019349	154444641537136	CJJ81176_1104	Campylobacter jejuni subsp. jejuni serotype O:23/36 (strain 81-176)	Uncharacterized protein	A0A0H3P9D8_CAMJJ			562205337301526	-112301996019151	CJJ81176_0192	Campylobacter jejuni subsp. jejuni serotype O:23/36 (strain 81-176)	Ribosomal RNA small subunit methyltransferase E	A0A0H3PAE1_CAMJJ
	367865068846276	153544743855794	trmD	Campylobacter jejuni subsp. jejuni serotype O:23/36 (strain 81-176)	tRNA (guanine-N(1)-)-methyltransferase	TRMD_CAMJJ			810352813541101	-112168979644775	fusA	Campylobacter jejuni subsp. jejuni serotype O:23/36 (strain 81-176)	Elongation factor G	EFG_CAMJJ
	567656584706884	152022478315565	cydB	Campylobacter jejuni subsp. jejuni serotype O:23/36 (strain 81-176)	Cytochrome d ubiquinol oxidase, subunit II	A0A0H3PAA7_CAMJJ			773561983289241	-112103504604764	cheW	Campylobacter jejuni subsp. jejuni serotype O:23/36 (strain 81-176)	Purine-binding chemotaxis protein CheW	A0A0H3PAG7_CAMJJ
	113280183624792	150821611616347	CJJ81176_1165	Campylobacter jejuni subsp. jejuni serotype O:23/36 (strain 81-176)	LPS glycosyltransferase subfamily	A0A0H3PAN2_CAMJJ			641264358048663	-111646482679579	CJJ81176_0186	Campylobacter jejuni subsp. jejuni serotype O:23/36 (strain 81-176)	Aminotransferase, classes I and II	A0A0H3PF06_CAMJJ
	75877271506178	150691032409668	argD	Campylobacter jejuni subsp. jejuni serotype O:23/36 (strain 81-176)	Acetylornithine aminotransferase	A0A0H3PJ70_CAMJJ			349122520818023	-111405181884766	CJJ81176_0420	Campylobacter jejuni subsp. jejuni serotype O:23/36 (strain 81-176)	Uncharacterized protein	A0A0H3PBR7_CAMJJ
	87050045283027	150238439771864	CJJ81176_0042	Campylobacter jejuni subsp. jejuni serotype O:23/36 (strain 81-176)	HD_domain domain-containing protein	A0A0H3P999_CAMJJ			938326181205416	-111281553904215	ribD	Campylobacter jejuni subsp. jejuni serotype O:23/36 (strain 81-176)	HTP reductase	A0A0H3PDX9_CAMJJ
	697288885163435	149088011847602	CJJ81176_1518	Campylobacter jejuni subsp. jejuni serotype O:23/36 (strain 81-176)	Uncharacterized protein	A0A0H3PE10_CAMJJ			852258459357581	-110489474402534	sdhC	Campylobacter jejuni subsp. jejuni serotype O:23/36 (strain 81-176)	Succinate dehydrogenase, C subunit	A0A0H3PAG3_CAMJJ
	782063560586175	149052948421902	CJJ81176_1454	Campylobacter jejuni subsp. jejuni serotype O:23/36 (strain 81-176)	Site-specific DNA methyltransferase, putative	A0A0H3PAZ1_CAMJJ			119507160118026	-110033427344428	CJJ81176_1487	Campylobacter jejuni subsp. jejuni serotype O:23/36 (strain 81-176)	Uncharacterized protein	A0A0H3P9U1_CAMJJ
	854773416792127	149043803744846	CJJ81176_1245	Campylobacter jejuni subsp. jejuni serotype O:23/36 (strain 81-176)	Sodium/hydrogen exchanger family protein	A0A0H3PBJ3_CAMJJ			974252214346464	-109961456722684	gltX2	Campylobacter jejuni subsp. jejuni serotype O:23/36 (strain 81-176)	Glutamate--tRNA ligase 2	SYE2_CAMJJ
	331981478669078	148407363891601	CJJ81176_0217	Campylobacter jejuni subsp. jejuni serotype O:23/36 (strain 81-176)	Integral membrane protein, TerC family	A0A0H3PEM3_CAMJJ			668026737297496	-109052276611328	pyrE	Campylobacter jejuni subsp. jejuni serotype O:23/36 (strain 81-176)	Orotate phosphoribosyltransferase	PYRE_CAMJJ
	492741311397522	147264109717475	CJJ81176_pTet0048	Campylobacter jejuni subsp. jejuni serotype O:23/36 (strain 81-176)	PTet34	Q69BD5_CAMJJ			233081287051673	-108821328481038	Cjp35	Campylobacter jejuni subsp. jejuni serotype O:23/36 (strain 81-176)	Uncharacterized protein	Q8GJC0_CAMJJ
	983573902273612	146709654066298	cmeA	Campylobacter jejuni subsp. jejuni serotype O:23/36 (strain 81-176)	RND efflux system, membrane fusion protein CmeA	A0A0H3PIS5_CAMJJ			865687223234348	-108658027648926	gltX1	Campylobacter jejuni subsp. jejuni serotype O:23/36 (strain 81-176)	Glutamate--tRNA ligase 1	SYE1_CAMJJ
	581334723996593	145802921719021	CJJ81176_1256	Campylobacter jejuni subsp. jejuni serotype O:23/36 (strain 81-176)	Transporter, putative	A0A0H3PBD5_CAMJJ			565175827384958	-108549976348877	ppa	Campylobacter jejuni subsp. jejuni serotype O:23/36 (strain 81-176)	Inorganic pyrophosphatase	A0A0H3PEH9_CAMJJ
	701115095783515	144656663470798	atpA	Campylobacter jejuni subsp. jejuni serotype O:23/36 (strain 81-176)	ATP synthase subunit alpha	ATPA_CAMJJ			304117635359109	-107756212022569	CJJ81176_0294	Campylobacter jejuni subsp. jejuni serotype O:23/36 (strain 81-176)	Membrane protein, putative	A0A0H3PAF6_CAMJJ
	816917397097346	141227859920926	CJJ81176_1105	Campylobacter jejuni subsp. jejuni serotype O:23/36 (strain 81-176)	Peptidase, M23/M37 family	A0A0H3PD23_CAMJJ			118200685829359	-107265843285455	CJJ81176_0342	Campylobacter jejuni subsp. jejuni serotype O:23/36 (strain 81-176)	Flagellar assembly protein FliH, putative	A0A0H3PBF4_CAMJJ
	61801832693858	139383188883464	nhaA2	Campylobacter jejuni subsp. jejuni serotype O:23/36 (strain 81-176)	Na(+)/H(+) antiporter NhaA 2	NHAA2_CAMJJ			109882776462146	-107223097483317	ddl	Campylobacter jejuni subsp. jejuni serotype O:23/36 (strain 81-176)	D-alanine--D-alanine ligase	DDL_CAMJJ
	678225807752832	139345179663764	trpA	Campylobacter jejuni subsp. jejuni serotype O:23/36 (strain 81-176)	Tryptophan synthase alpha chain	TRPA_CAMJJ			904248085082723	-107180722554525	hisG	Campylobacter jejuni subsp. jejuni serotype O:23/36 (strain 81-176)	ATP phosphoribosyltransferase	HIS1_CAMJJ
	724465103461217	137870566050212	rpmA	Campylobacter jejuni subsp. jejuni serotype O:23/36 (strain 81-176)	50S ribosomal protein L27	RL27_CAMJJ			756188669439556	-107122548421224	CJJ81176_1128	Campylobacter jejuni subsp. jejuni serotype O:23/36 (strain 81-176)	Methyl-accepting chemotaxis protein	A0A0H3P9P7_CAMJJ
	609441049203611	137683158450657	CJJ81176_0798	Campylobacter jejuni subsp. jejuni serotype O:23/36 (strain 81-176)	DNA helicase	A0A0H3PHP2_CAMJJ			80195197339718	-105793529086643	panB	Campylobacter jejuni subsp. jejuni serotype O:23/36 (strain 81-176)	3-methyl-2-oxobutanoate hydroxymethyltransferase	PANB_CAMJJ
	573945459252179	137495856814914	CJJ81176_0734	Campylobacter jejuni subsp. jejuni serotype O:23/36 (strain 81-176)	Uncharacterized protein	A0A0H3P9M2_CAMJJ			194808867091628	-105695491366916	ksgA	Campylobacter jejuni subsp. jejuni serotype O:23/36 (strain 81-176)	Ribosomal RNA small subunit methyltransferase A	A0A0H3PA92_CAMJJ
	830911045374146	137289916144477	rpsZ	Campylobacter jejuni subsp. jejuni serotype O:23/36 (strain 81-176)	30S ribosomal protein S14 type Z	RS14Z_CAMJJ			36710845588143	-105379337734646	ubiE	Campylobacter jejuni subsp. jejuni serotype O:23/36 (strain 81-176)	Ubiquinone/menaquinone biosynthesis C-methyltransferase UbiE	UBIE_CAMJJ
	678667811769061	137272665235731	CJJ81176_1640	Campylobacter jejuni subsp. jejuni serotype O:23/36 (strain 81-176)	Lipoprotein, putative	A0A0H3PAQ0_CAMJJ			664930310322278	-104867797427707	lpxB	Campylobacter jejuni subsp. jejuni serotype O:23/36 (strain 81-176)	Lipid-A-disaccharide synthase	A0A0H3PEG0_CAMJJ
	670499593802115	136903052859836	gltD	Campylobacter jejuni subsp. jejuni serotype O:23/36 (strain 81-176)	Glutamate synthase, small subunit	Q1HG72_CAMJJ			80452996458796	-104518636067708	CJJ81176_1477	Campylobacter jejuni subsp. jejuni serotype O:23/36 (strain 81-176)	Uncharacterized protein	A0A0H3PAE9_CAMJJ
	75627819448111	136197641160753	lpxK	Campylobacter jejuni subsp. jejuni serotype O:23/36 (strain 81-176)	Tetraacyldisaccharide 4'-kinase	LPXK_CAMJJ			109882349488627	-103591993119982	trpS	Campylobacter jejuni subsp. jejuni serotype O:23/36 (strain 81-176)	Tryptophan--tRNA ligase	A0A0H3PB64_CAMJJ
	144117023322145	135671838124593	clpP	Campylobacter jejuni subsp. jejuni serotype O:23/36 (strain 81-176)	ATP-dependent Clp protease proteolytic subunit	CLPP_CAMJJ			702981944282235	-103556548224555	CJJ81176_1356	Campylobacter jejuni subsp. jejuni serotype O:23/36 (strain 81-176)	Plasmid stabilization system protein, RelE/ParE family	Q6QNL7_CAMJJ
	477807055923241	135229237874349	flgI	Campylobacter jejuni subsp. jejuni serotype O:23/36 (strain 81-176)	Flagellar P-ring protein	FLGI_CAMJJ			607910176612548	-102509445614285	CJJ81176_0399	Campylobacter jejuni subsp. jejuni serotype O:23/36 (strain 81-176)	Lipoprotein, putative	A0A0H3PIT7_CAMJJ
	159591477140931	134549183315701	rpsS	Campylobacter jejuni subsp. jejuni serotype O:23/36 (strain 81-176)	30S ribosomal protein S19	RS19_CAMJJ			466645376677234	-102506838904487	hemL	Campylobacter jejuni subsp. jejuni serotype O:23/36 (strain 81-176)	Glutamate-1-semialdehyde 2,1-aminomutase	GSA_CAMJJ
	890472170751189	133821455637614	CJJ81176_1327	Campylobacter jejuni subsp. jejuni serotype O:23/36 (strain 81-176)	Uncharacterized protein	A0A0H3PII9_CAMJJ			646561019234078	-102495712704129	wlaX	Campylobacter jejuni subsp. jejuni serotype O:23/36 (strain 81-176)	Polysaccharide biosynthesis protein	A0A0H3PCU1_CAMJJ
	568514179471432	131943533155653	aat	Campylobacter jejuni subsp. jejuni serotype O:23/36 (strain 81-176)	Leucyl/phenylalanyl-tRNA--protein transferase	LFTR_CAMJJ			288372089727147	-102386167314318	CJJ81176_1409	Campylobacter jejuni subsp. jejuni serotype O:23/36 (strain 81-176)	Membrane protein, putative	A0A0H3P9R7_CAMJJ
	907782797792501	131776332855225	hydD	Campylobacter jejuni subsp. jejuni serotype O:23/36 (strain 81-176)	Hydrogenase maturation protease HydD	A0A0H3P9S3_CAMJJ			917151029260628	-101783752441406	cynT	Campylobacter jejuni subsp. jejuni serotype O:23/36 (strain 81-176)	Carbonic anhydrase	A0A0H3PAX6_CAMJJ
	91174472058119	130331389109294	CJJ81176_1541	Campylobacter jejuni subsp. jejuni serotype O:23/36 (strain 81-176)	NAD(P)-bd_dom domain-containing protein	A0A0H3PHT8_CAMJJ			783396177861103	-101742267608643	CJJ81176_0209	Campylobacter jejuni subsp. jejuni serotype O:23/36 (strain 81-176)	Iron ABC transporter, ATP binding subunit	A0A0H3PAZ0_CAMJJ
	314702423737392	130197334289551	CJJ81176_0813	Campylobacter jejuni subsp. jejuni serotype O:23/36 (strain 81-176)	DUF234 domain-containing protein	A0A0H3PA69_CAMJJ			575059323388603	-101625802781847	pyrC	Campylobacter jejuni subsp. jejuni serotype O:23/36 (strain 81-176)	Dihydroorotase	A0A0H3PAU6_CAMJJ
	60475334738493	128682242499458	CJJ81176_0942	Campylobacter jejuni subsp. jejuni serotype O:23/36 (strain 81-176)	Sodium transporter, putative	A0A0H3PA18_CAMJJ			721763139874298	-100133482615153	folC	Campylobacter jejuni subsp. jejuni serotype O:23/36 (strain 81-176)	Dihydrofolate synthase/folylpolyglutamate synthase	A0A0H3P9C6_CAMJJ
	568494395778125	128624248504639	CJJ81176_0629	Campylobacter jejuni subsp. jejuni serotype O:23/36 (strain 81-176)	Transporter	A0A0H3PBK7_CAMJJ			112339104664384	-24173362520006	CJJ81176_0704	Campylobacter jejuni subsp. jejuni serotype O:23/36 (strain 81-176)	Uncharacterized protein	A0A0H3PAP9_CAMJJ
	313988115864811	128480879465739	CJJ81176_0049	Campylobacter jejuni subsp. jejuni serotype O:23/36 (strain 81-176)	RNA pseudouridylate synthase	A0A0H3P9P1_CAMJJ			804526056268297	-20200621287028	cdtC	Campylobacter jejuni subsp. jejuni serotype O:23/36 (strain 81-176)	Cytolethal distending toxin, subunit C	A0A0H3PCP5_CAMJJ
	67204931376205	128281635708279	CJJ81176_1236	Campylobacter jejuni subsp. jejuni serotype O:23/36 (strain 81-176)	DNA-binding response regulator	A0A0H3P9R0_CAMJJ			551346049179363	-18211735619439	CJJ81176_1542	Campylobacter jejuni subsp. jejuni serotype O:23/36 (strain 81-176)	Transcriptional regulator	A0A0H3PE61_CAMJJ
	492542539598858	127549563513862	CJJ81176_1041	Campylobacter jejuni subsp. jejuni serotype O:23/36 (strain 81-176)	Membrane protein, putative	A0A0H3P9E2_CAMJJ			112678445930821	-16531196170383	CJJ81176_0850	Campylobacter jejuni subsp. jejuni serotype O:23/36 (strain 81-176)	Oxidoreductase, short chain dehydrogenase/reductase family	A0A0H3P9K9_CAMJJ
	709157018239518	127528307172987	CJJ81176_1657	Campylobacter jejuni subsp. jejuni serotype O:23/36 (strain 81-176)	Uncharacterized protein	A0A0H3PIQ2_CAMJJ			923547861840273	-16009226904975	CJJ81176_0111	Campylobacter jejuni subsp. jejuni serotype O:23/36 (strain 81-176)	Iron-sulfur cluster binding protein	A0A0H3P9K8_CAMJJ
	329013435605385	126807721455892	CJJ81176_1505	Campylobacter jejuni subsp. jejuni serotype O:23/36 (strain 81-176)	Tat domain protein	A0A0H3P9U8_CAMJJ			93916340067033	-14730044470893	plsX	Campylobacter jejuni subsp. jejuni serotype O:23/36 (strain 81-176)	Phosphate acyltransferase	PLSX_CAMJJ
	486244887908104	126298544141981	rpsL	Campylobacter jejuni subsp. jejuni serotype O:23/36 (strain 81-176)	30S ribosomal protein S12	RS12_CAMJJ			101459527993432	-12514476776123	pyrF	Campylobacter jejuni subsp. jejuni serotype O:23/36 (strain 81-176)	Orotidine 5'-phosphate decarboxylase	PYRF_CAMJJ
	625659896181921	125836722056071	CJJ81176_0181	Campylobacter jejuni subsp. jejuni serotype O:23/36 (strain 81-176)	Uncharacterized protein	A0A0H3PBS6_CAMJJ			578169398218612	-12153221766154	hldE	Campylobacter jejuni subsp. jejuni serotype O:23/36 (strain 81-176)	Bifunctional protein HldE	HLDE_CAMJJ
	405571505601376	125697729322645	CJJ81176_0622	Campylobacter jejuni subsp. jejuni serotype O:23/36 (strain 81-176)	DNA/RNA non-specific endonuclease	A0A0H3PJE6_CAMJJ			948020826749461	-11389823489719	rnc	Campylobacter jejuni subsp. jejuni serotype O:23/36 (strain 81-176)	Ribonuclease 3	A0A0H3PDX5_CAMJJ
	409698146414169	125584093729655	tilS	Campylobacter jejuni subsp. jejuni serotype O:23/36 (strain 81-176)	tRNA(Ile)-lysidine synthase	A0A0H3PAM6_CAMJJ			973266233144379	-11231812371148	cheR	Campylobacter jejuni subsp. jejuni serotype O:23/36 (strain 81-176)	Chemotaxis protein methyltransferase	CHER_CAMJJ
	711832607766197	125220245785183	atpC	Campylobacter jejuni subsp. jejuni serotype O:23/36 (strain 81-176)	ATP synthase epsilon chain	ATPE_CAMJJ			101826541851233	-10861594941881	CJJ81176_1246	Campylobacter jejuni subsp. jejuni serotype O:23/36 (strain 81-176)	Uncharacterized protein	A0A0H3PI07_CAMJJ
	967393842216321	123724969228109	pseG	Campylobacter jejuni subsp. jejuni serotype O:23/36 (strain 81-176)	UDP-2,4-diacetamido-2,4,6-trideoxy-beta-L-altropyranose hydrolase	PSEG_CAMJJ			888740046164111	-10787804391649	aspS	Campylobacter jejuni subsp. jejuni serotype O:23/36 (strain 81-176)	Aspartate--tRNA(Asp/Asn) ligase	SYDND_CAMJJ
	274160817391477	121616670820448	CJJ81176_0898	Campylobacter jejuni subsp. jejuni serotype O:23/36 (strain 81-176)	Histidine kinase	A0A0H3P9J2_CAMJJ			958109435847516	-10298760732015	CJJ81176_1344	Campylobacter jejuni subsp. jejuni serotype O:23/36 (strain 81-176)	Uncharacterized protein	A0A0H3PA98_CAMJJ
	286035590268183	121076658036974	CJJ81176_1622	Campylobacter jejuni subsp. jejuni serotype O:23/36 (strain 81-176)	Uncharacterized protein	A0A0H3PI25_CAMJJ			800911844690081	-10260427263048	tsf	Campylobacter jejuni subsp. jejuni serotype O:23/36 (strain 81-176)	Elongation factor Ts	EFTS_CAMJJ
	54767777085754	120720439487033	cutE	Campylobacter jejuni subsp. jejuni serotype O:23/36 (strain 81-176)	Apolipoprotein N-acyltransferase	A0A0H3PCY2_CAMJJ			465673821506378	-0.998507	rpsH	Campylobacter jejuni subsp. jejuni serotype O:23/36 (strain 81-176)	30S ribosomal protein S8	RS8_CAMJJ
	522988481544025	120463752746582	ctsE	Campylobacter jejuni subsp. jejuni serotype O:23/36 (strain 81-176)	General secretory pathway protein E	A0A0H3P9Q0_CAMJJ			769436251444639	-0.997934	mog	Campylobacter jejuni subsp. jejuni serotype O:23/36 (strain 81-176)	Molybdenum cofactor biosynthesis protein	A0A0H3PDD3_CAMJJ
	767507223886531	119980049133301	atpG	Campylobacter jejuni subsp. jejuni serotype O:23/36 (strain 81-176)	ATP synthase gamma chain	ATPG_CAMJJ			829175537786815	-0.997057	cysK	Campylobacter jejuni subsp. jejuni serotype O:23/36 (strain 81-176)	Cysteine synthase	A0A0H3PAT0_CAMJJ
	448761760157279	118420812818739	CJJ81176_0630	Campylobacter jejuni subsp. jejuni serotype O:23/36 (strain 81-176)	MOSC domain protein	A0A0H3PAD8_CAMJJ			526505940373681	-0.994297	jlpA	Campylobacter jejuni subsp. jejuni serotype O:23/36 (strain 81-176)	Surface-exposed lipoprotein	A0A0H3P9U7_CAMJJ
	966643414158463	118037806616889	virB9	Campylobacter jejuni subsp. jejuni serotype O:23/36 (strain 81-176)	VirB9	Q9KIS1_CAMJJ			399857122097119	-0.993025	CJJ81176_0520	Campylobacter jejuni subsp. jejuni serotype O:23/36 (strain 81-176)	Hit family protein	A0A0H3PJA2_CAMJJ
	393938129967139	117649798923069	purS	Campylobacter jejuni subsp. jejuni serotype O:23/36 (strain 81-176)	Phosphoribosylformylglycinamidine synthase subunit PurS	A0A0H3PBK5_CAMJJ			100253658607589	-0.992229	CJJ81176_0075	Campylobacter jejuni subsp. jejuni serotype O:23/36 (strain 81-176)	Cytochrome c family protein	A0A0H3P9N5_CAMJJ
	213358169196611	117329078250461	CJJ81176_0628	Campylobacter jejuni subsp. jejuni serotype O:23/36 (strain 81-176)	Uncharacterized protein	A0A0H3PAZ4_CAMJJ			716776378659248	-0.990121	dnaJ-1	Campylobacter jejuni subsp. jejuni serotype O:23/36 (strain 81-176)	Co-chaperone protein DnaJ	A0A0H3PB76_CAMJJ
	230063591812269	117067654927572	waaA	Campylobacter jejuni subsp. jejuni serotype O:23/36 (strain 81-176)	3-deoxy-D-manno-octulosonic acid transferase	A0A0H3PA33_CAMJJ			859666227048641	-0.980491	tal	Campylobacter jejuni subsp. jejuni serotype O:23/36 (strain 81-176)	Transaldolase	TAL_CAMJJ
	103226815267074	115162298414442	msrA	Campylobacter jejuni subsp. jejuni serotype O:23/36 (strain 81-176)	Peptide methionine sulfoxide reductase MsrA	MSRA_CAMJJ			405245292572695	-0.974061	thiF	Campylobacter jejuni subsp. jejuni serotype O:23/36 (strain 81-176)	Thiamine biosynthesis protein ThiF	A0A0H3P9B6_CAMJJ
	616899347766696	114782259199354	CJJ81176_1665	Campylobacter jejuni subsp. jejuni serotype O:23/36 (strain 81-176)	DNA ligase, ATP-dependent	A0A0H3PA79_CAMJJ			452639824442724	-0.973495	napB	Campylobacter jejuni subsp. jejuni serotype O:23/36 (strain 81-176)	Periplasmic nitrate reductase, electron transfer subunit	A0A0H3PA74_CAMJJ
	784528532785719	114675447675917	flgD	Campylobacter jejuni subsp. jejuni serotype O:23/36 (strain 81-176)	Basal-body rod modification protein FlgD	A0A0H3P992_CAMJJ			351284957995156	-0.973469	CJJ81176_0281	Campylobacter jejuni subsp. jejuni serotype O:23/36 (strain 81-176)	Uncharacterized protein	A0A0H3PEP7_CAMJJ
	936270873730421	114580641852485	CJJ81176_pVir0030	Campylobacter jejuni subsp. jejuni serotype O:23/36 (strain 81-176)	Cpp45	A0A0H3PG98_CAMJJ			664697163621597	-0.964305	hemH	Campylobacter jejuni subsp. jejuni serotype O:23/36 (strain 81-176)	Ferrochelatase	HEMH_CAMJJ
	388812595086936	114239003923204	CJJ81176_0385	Campylobacter jejuni subsp. jejuni serotype O:23/36 (strain 81-176)	Protoporphyrinogen IX oxidase	A0A0H3PJP9_CAMJJ			579970139094208	-0.962902	fliL	Campylobacter jejuni subsp. jejuni serotype O:23/36 (strain 81-176)	Flagellar protein FliL	A0A0H3PIF6_CAMJJ
	537792462214206	114150926801894	uppP	Campylobacter jejuni subsp. jejuni serotype O:23/36 (strain 81-176)	Undecaprenyl-diphosphatase	UPPP_CAMJJ			861913360117944	-0.962889	CJJ81176_0883	Campylobacter jejuni subsp. jejuni serotype O:23/36 (strain 81-176)	Thiol:disulfide interchange protein DsbA	A0A0H3P9H3_CAMJJ
	823298624593635	113629256354438	CJJ81176_0635	Campylobacter jejuni subsp. jejuni serotype O:23/36 (strain 81-176)	Macrolide-specific efflux protein macA	A0A0H3PEA5_CAMJJ			548944132682145	-0.958037	CJJ81176_0147	Campylobacter jejuni subsp. jejuni serotype O:23/36 (strain 81-176)	TolB protein, putative	A0A0H3PA97_CAMJJ
	740101071514342	111989159054226	cmeB	Campylobacter jejuni subsp. jejuni serotype O:23/36 (strain 81-176)	Efflux pump membrane transporter	A0A0H3PB79_CAMJJ			105036407439661	-0.952824	waaC	Campylobacter jejuni subsp. jejuni serotype O:23/36 (strain 81-176)	Lipopolysaccharide heptosyltransferase I	Q2TJD2_CAMJJ
	961878587271727	111638100941976	Cjp47	Campylobacter jejuni subsp. jejuni serotype O:23/36 (strain 81-176)	Uncharacterized protein	Q8GJA8_CAMJJ			713332154271782	-0.949054	petA	Campylobacter jejuni subsp. jejuni serotype O:23/36 (strain 81-176)	Ubiquinol-cytochrome c reductase iron-sulfur subunit	A0A0H3PHB9_CAMJJ
	383721173687072	111383565266927	CJJ81176_1363	Campylobacter jejuni subsp. jejuni serotype O:23/36 (strain 81-176)	Uncharacterized protein	A0A0H3PAF1_CAMJJ			394564205762891	-0.945767	dxr	Campylobacter jejuni subsp. jejuni serotype O:23/36 (strain 81-176)	1-deoxy-D-xylulose 5-phosphate reductoisomerase	DXR_CAMJJ
	937868172553045	111245160632663	CJJ81176_0439	Campylobacter jejuni subsp. jejuni serotype O:23/36 (strain 81-176)	Oxidoreductase, putative	A0A0H3PAP4_CAMJJ			725999213727527	-0.945383	livF	Campylobacter jejuni subsp. jejuni serotype O:23/36 (strain 81-176)	High affinity branched-chain amino acid ABC transporter, ATP-binding protein	A0A0H3PAJ8_CAMJJ
	128835662992947	110892205768161	CJJ81176_0940	Campylobacter jejuni subsp. jejuni serotype O:23/36 (strain 81-176)	Oxaloacetate decarboxylase, alpha subunit, putative	A0A0H3P987_CAMJJ			265968121348932	-0.937968	CJJ81176_1531	Campylobacter jejuni subsp. jejuni serotype O:23/36 (strain 81-176)	Transcriptional regulator, putative	A0A0H3PIE2_CAMJJ
	197259285043988	110879453023275	CJJ81176_0071	Campylobacter jejuni subsp. jejuni serotype O:23/36 (strain 81-176)	Putative integral membrane protein	A0A0H3P997_CAMJJ			369633936014584	-0.936216	ppiB	Campylobacter jejuni subsp. jejuni serotype O:23/36 (strain 81-176)	Peptidyl-prolyl cis-trans isomerase	A0A0H3PGY0_CAMJJ
	339670423593007	110125499301486	queH	Campylobacter jejuni subsp. jejuni serotype O:23/36 (strain 81-176)	Epoxyqueuosine reductase QueH	A0A0H3PC15_CAMJJ			424573666463517	-0.930797	hisF2	Campylobacter jejuni subsp. jejuni serotype O:23/36 (strain 81-176)	Putative imidazole glycerol phosphate synthase subunit hisF2	HIS62_CAMJJ
	520422388727611	110102759467231	nuoH	Campylobacter jejuni subsp. jejuni serotype O:23/36 (strain 81-176)	NADH-quinone oxidoreductase subunit H	NUOH_CAMJJ			709088717189093	-0.919822	trx	Campylobacter jejuni subsp. jejuni serotype O:23/36 (strain 81-176)	Thioredoxin	A0A0H3PAP0_CAMJJ
	615791293624621	109608766767714	dcuA	Campylobacter jejuni subsp. jejuni serotype O:23/36 (strain 81-176)	Anaerobic C4-dicarboxylate transporter	A0A0H3PA60_CAMJJ			465838055653283	-0.91734	fbp	Campylobacter jejuni subsp. jejuni serotype O:23/36 (strain 81-176)	Fructose-1,6-bisphosphatase class 1	F16PA_CAMJJ
	572166568841997	108894040849474	CJJ81176_0446	Campylobacter jejuni subsp. jejuni serotype O:23/36 (strain 81-176)	ABC transporter, ATP-binding protein	A0A0H3PF18_CAMJJ			874510559184416	-0.909317	CJJ81176_0398	Campylobacter jejuni subsp. jejuni serotype O:23/36 (strain 81-176)	UPF0234 protein CJJ81176_0398	Y398_CAMJJ
	734659151586482	107456175486247	leuD	Campylobacter jejuni subsp. jejuni serotype O:23/36 (strain 81-176)	3-isopropylmalate dehydratase small subunit	LEUD_CAMJJ			662450341111944	-0.902875	purF	Campylobacter jejuni subsp. jejuni serotype O:23/36 (strain 81-176)	Amidophosphoribosyltransferase	A0A0H3PAB8_CAMJJ
	143893646450095	106726169586182	rpsR	Campylobacter jejuni subsp. jejuni serotype O:23/36 (strain 81-176)	30S ribosomal protein S18	RS18_CAMJJ			389862072998157	-0.902347	CJJ81176_1506	Campylobacter jejuni subsp. jejuni serotype O:23/36 (strain 81-176)	Uncharacterized protein	A0A0H3PHU7_CAMJJ
	635763133471556	105983681148953	CJJ81176_1415	Campylobacter jejuni subsp. jejuni serotype O:23/36 (strain 81-176)	Putative sugar-1-phosphate nucleotidyltransferase	A0A0H3PBC8_CAMJJ			808348190977167	-0.899428	CJJ81176_1179	Campylobacter jejuni subsp. jejuni serotype O:23/36 (strain 81-176)	zf-TFIIB domain-containing protein	A0A0H3P9E6_CAMJJ
	11151064010541	105845642089844	trpF	Campylobacter jejuni subsp. jejuni serotype O:23/36 (strain 81-176)	N-(5'-phosphoribosyl)anthranilate isomerase	A0A0H3PJK7_CAMJJ			379940033331142	-0.89733	CJJ81176_0477	Campylobacter jejuni subsp. jejuni serotype O:23/36 (strain 81-176)	DNA-directed DNA polymerase	A0A0H3PED7_CAMJJ
	179784789713535	105440457661947	rpsJ	Campylobacter jejuni subsp. jejuni serotype O:23/36 (strain 81-176)	30S ribosomal protein S10	RS10_CAMJJ			174184166007668	-0.896998	rplT	Campylobacter jejuni subsp. jejuni serotype O:23/36 (strain 81-176)	50S ribosomal protein L20	RL20_CAMJJ
	437909632280288	105125914679633	CJJ81176_1323	Campylobacter jejuni subsp. jejuni serotype O:23/36 (strain 81-176)	Acetyltransferase, GNAT family	A0A0H3PHV2_CAMJJ			374779485736376	-0.896534	CJJ81176_0206	Campylobacter jejuni subsp. jejuni serotype O:23/36 (strain 81-176)	Uncharacterized protein	A0A0H3PB66_CAMJJ
	352186751127937	104881615108914	tlyA	Campylobacter jejuni subsp. jejuni serotype O:23/36 (strain 81-176)	Hemolysin A	A0A0H3PEK7_CAMJJ			333294251509085	-0.895837	kpsF	Campylobacter jejuni subsp. jejuni serotype O:23/36 (strain 81-176)	Arabinose-5-phosphate isomerase	Q29VH0_CAMJJ
	520564504734804	104026974572076	CJJ81176_0661	Campylobacter jejuni subsp. jejuni serotype O:23/36 (strain 81-176)	Uncharacterized protein	A0A0H3PEQ4_CAMJJ			479363767549372	-0.880019	pnp	Campylobacter jejuni subsp. jejuni serotype O:23/36 (strain 81-176)	Polyribonucleotide nucleotidyltransferase	PNP_CAMJJ
	531481840384116	103250058492025	pabB	Campylobacter jejuni subsp. jejuni serotype O:23/36 (strain 81-176)	Para-aminobenzoate synthase glutamine amidotransferase, component I	A0A0H3PHK1_CAMJJ			972442254226261	-0.879075	tpx	Campylobacter jejuni subsp. jejuni serotype O:23/36 (strain 81-176)	Thiol peroxidase	A0A0H3PAX0_CAMJJ
	25794314785555	103057130177816	CJJ81176_1063	Campylobacter jejuni subsp. jejuni serotype O:23/36 (strain 81-176)	Transcriptional regulator, AraC family	A0A0H3P9R3_CAMJJ			851693694264245	-0.873369	glyS	Campylobacter jejuni subsp. jejuni serotype O:23/36 (strain 81-176)	Glycine--tRNA ligase beta subunit	A0A0H3PID1_CAMJJ
	585707918525651	102892928653293	fliN	Campylobacter jejuni subsp. jejuni serotype O:23/36 (strain 81-176)	Flagellar switch protein FliN	A0A0H3PAJ0_CAMJJ			207134742152559	-0.87336	CJJ81176_0261	Campylobacter jejuni subsp. jejuni serotype O:23/36 (strain 81-176)	Membrane protein, putative	A0A0H3PAB1_CAMJJ
	57084706001329	102864668104384	CJJ81176_1081	Campylobacter jejuni subsp. jejuni serotype O:23/36 (strain 81-176)	Competence/damage-inducible domain protein	A0A0H3PD19_CAMJJ			538273665796625	-0.870067	fliS	Campylobacter jejuni subsp. jejuni serotype O:23/36 (strain 81-176)	Flagellar secretion chaperone FliS	A0A0H3PEY5_CAMJJ
	673728809214416	102719169192844	CJJ81176_1228	Campylobacter jejuni subsp. jejuni serotype O:23/36 (strain 81-176)	Peptidase, M23/M37 family	A0A0H3P9Y0_CAMJJ			978660756192119	-0.866634	fliA	Campylobacter jejuni subsp. jejuni serotype O:23/36 (strain 81-176)	RNA polymerase sigma factor, sigma-F	A0A0H3PGQ1_CAMJJ
	131032883527128	102581681145562	rpsO	Campylobacter jejuni subsp. jejuni serotype O:23/36 (strain 81-176)	30S ribosomal protein S15	RS15_CAMJJ			658997133269245	-0.866288	CJJ81176_0126	Campylobacter jejuni subsp. jejuni serotype O:23/36 (strain 81-176)	Lipoprotein, putative	A0A0H3PA50_CAMJJ
	0,693238735078451	100783507029215	Cjp07	Campylobacter jejuni subsp. jejuni serotype O:23/36 (strain 81-176)	Uncharacterized protein	Q8GJE6_CAMJJ			709525224956552	-0.865369	CJJ81176_0494	Campylobacter jejuni subsp. jejuni serotype O:23/36 (strain 81-176)	Amino acid ABC transporter, ATP-binding protein	A0A0H3PAQ2_CAMJJ
	618351187002649	100455845726861	CJJ81176_1470	Campylobacter jejuni subsp. jejuni serotype O:23/36 (strain 81-176)	HAD-superfamily hydrolase, subfamily IA, variant 1 family protein	A0A0H3PE58_CAMJJ			143608594659877	-0.859947	CJJ81176_0473	Campylobacter jejuni subsp. jejuni serotype O:23/36 (strain 81-176)	Methyl-accepting chemotaxis protein	A0A0H3PB06_CAMJJ
	115335671438438	23035864300198	ssb	Campylobacter jejuni subsp. jejuni serotype O:23/36 (strain 81-176)	Single-stranded DNA-binding protein	A0A0H3PH83_CAMJJ			284392274699376	-0.859332	CJJ81176_1326	Campylobacter jejuni subsp. jejuni serotype O:23/36 (strain 81-176)	Acyl carrier protein, putative	A0A0H3P9P2_CAMJJ
	542942966457864	21673829820421	CJJ81176_0030	Campylobacter jejuni subsp. jejuni serotype O:23/36 (strain 81-176)	Uncharacterized protein	A0A0H3PGL6_CAMJJ			256902684211645	-0.856361	CJJ81176_0544	Campylobacter jejuni subsp. jejuni serotype O:23/36 (strain 81-176)	1-acyl-sn-glycerol-3-phosphate acyltransferase	A0A0H3PEX3_CAMJJ
	86662016620407	18798762427436	CJJ81176_0580	Campylobacter jejuni subsp. jejuni serotype O:23/36 (strain 81-176)	Membrane protein, putative	A0A0H3PAD4_CAMJJ			403409517120355	-0.853509	purE	Campylobacter jejuni subsp. jejuni serotype O:23/36 (strain 81-176)	N5-carboxyaminoimidazole ribonucleotide mutase	A0A0H3PD90_CAMJJ
	730252606923172	15104620191786	ruvB	Campylobacter jejuni subsp. jejuni serotype O:23/36 (strain 81-176)	Holliday junction ATP-dependent DNA helicase RuvB	RUVB_CAMJJ			554604764206273	-0.851911	folE	Campylobacter jejuni subsp. jejuni serotype O:23/36 (strain 81-176)	GTP cyclohydrolase 1	GCH1_CAMJJ
	113120777177856	14204011493259	murB	Campylobacter jejuni subsp. jejuni serotype O:23/36 (strain 81-176)	UDP-N-acetylenolpyruvoylglucosamine reductase	Q29VG7_CAMJJ			775755673672497	-0.845322	infA	Campylobacter jejuni subsp. jejuni serotype O:23/36 (strain 81-176)	Translation initiation factor IF-1	IF1_CAMJJ
	664964310403862	13695650100708	rpmI	Campylobacter jejuni subsp. jejuni serotype O:23/36 (strain 81-176)	50S ribosomal protein L35	RL35_CAMJJ			657728186182161	-0.843275	topA	Campylobacter jejuni subsp. jejuni serotype O:23/36 (strain 81-176)	DNA topoisomerase	Q8GJE2_CAMJJ
	313782759203504	13173000547621	kdpA	Campylobacter jejuni subsp. jejuni serotype O:23/36 (strain 81-176)	Potassium-transporting ATPase potassium-binding subunit	A0A0H3PAR9_CAMJJ			681047030967688	-0.83852	slyD	Campylobacter jejuni subsp. jejuni serotype O:23/36 (strain 81-176)	Peptidyl-prolyl cis-trans isomerase	A0A0H3PAZ2_CAMJJ
	487912497323538	13028540081448	CJJ81176_pTet0044	Campylobacter jejuni subsp. jejuni serotype O:23/36 (strain 81-176)	Cpp47	Q69B90_CAMJJ			760477951746486	-0.838272	prfA	Campylobacter jejuni subsp. jejuni serotype O:23/36 (strain 81-176)	Peptide chain release factor 1	RF1_CAMJJ
	276244363792237	11452186372545	CJJ81176_0306	Campylobacter jejuni subsp. jejuni serotype O:23/36 (strain 81-176)	Uncharacterized protein	A0A0H3PJ75_CAMJJ			733044178413825	-0.837215	hisS	Campylobacter jejuni subsp. jejuni serotype O:23/36 (strain 81-176)	Histidine--tRNA ligase	SYH_CAMJJ
	71878781903508	11127863989936	CJJ81176_0777	Campylobacter jejuni subsp. jejuni serotype O:23/36 (strain 81-176)	Putative type I restriction-modification system HsdS subunit	Q0Q7K5_CAMJJ			25573132398309	-0.83523	CJJ81176_1532	Campylobacter jejuni subsp. jejuni serotype O:23/36 (strain 81-176)	Outer membrane lipoprotein Blc	A0A0H3PAV0_CAMJJ
	877595845866477	10903500450982	CJJ81176_0447	Campylobacter jejuni subsp. jejuni serotype O:23/36 (strain 81-176)	Uncharacterized protein	A0A0H3PEW6_CAMJJ			115321574661642	-0.832257	CJJ81176_0337	Campylobacter jejuni subsp. jejuni serotype O:23/36 (strain 81-176)	HAD-superfamily hydrolase, subfamily IIA	A0A0H3PAQ8_CAMJJ
	372459444368557	10828062693278	pdxA	Campylobacter jejuni subsp. jejuni serotype O:23/36 (strain 81-176)	4-hydroxythreonine-4-phosphate dehydrogenase	PDXA_CAMJJ			381695420615959	-0.832157	gmhA-1	Campylobacter jejuni subsp. jejuni serotype O:23/36 (strain 81-176)	Phosphoheptose isomerase	A0A0H3P9T0_CAMJJ
	100572757164541	10599095026652	aroK	Campylobacter jejuni subsp. jejuni serotype O:23/36 (strain 81-176)	Shikimate kinase	A0A0H3PBL5_CAMJJ			504600883519036	-0.831317	ffh	Campylobacter jejuni subsp. jejuni serotype O:23/36 (strain 81-176)	Signal recognition particle protein	A0A0H3PD97_CAMJJ
	966314275782713	10153505537245	lysA	Campylobacter jejuni subsp. jejuni serotype O:23/36 (strain 81-176)	Diaminopimelate decarboxylase	A0A0H3PJ93_CAMJJ			755388044886086	-0.828122	rho	Campylobacter jejuni subsp. jejuni serotype O:23/36 (strain 81-176)	Transcription termination factor Rho	A0A0H3P9G3_CAMJJ
	365215440975341	1570296075609	CJJ81176_0752	Campylobacter jejuni subsp. jejuni serotype O:23/36 (strain 81-176)	Uncharacterized protein	A0A0H3PHK0_CAMJJ			242350762025118	-0.82393	CJJ81176_0157;CJJ81176_0815	Campylobacter jejuni subsp. jejuni serotype O:23/36 (strain 81-176)	Uncharacterized protein	A0A0H3P9K1_CAMJJ
	536987562941785	0.996878	rimM	Campylobacter jejuni subsp. jejuni serotype O:23/36 (strain 81-176)	Ribosome maturation factor RimM	RIMM_CAMJJ			749789462337563	-0.822524	CJJ81176_1600	Campylobacter jejuni subsp. jejuni serotype O:23/36 (strain 81-176)	Uncharacterized protein	A0A0H3PI41_CAMJJ
	312007406871034	0.99532	CJJ81176_0482	Campylobacter jejuni subsp. jejuni serotype O:23/36 (strain 81-176)	DUF374 domain-containing protein	A0A0H3PBN4_CAMJJ			385801134983109	-0.821818	atpH	Campylobacter jejuni subsp. jejuni serotype O:23/36 (strain 81-176)	ATP synthase subunit delta	ATPD_CAMJJ
	544135068763764	0.985478	CJJ81176_0917	Campylobacter jejuni subsp. jejuni serotype O:23/36 (strain 81-176)	Uncharacterized protein	A0A0H3PDB4_CAMJJ			404129461604465	-0.821373	dnaX	Campylobacter jejuni subsp. jejuni serotype O:23/36 (strain 81-176)	DNA polymerase III subunit gamma/tau	A0A0H3PH67_CAMJJ
	300273376074237	0.984905	CJJ81176_0235	Campylobacter jejuni subsp. jejuni serotype O:23/36 (strain 81-176)	Citrate transporter, authentic frameshift	A0A0H3PAJ3_CAMJJ			429097623751745	-0.821201	CJJ81176_0358	Campylobacter jejuni subsp. jejuni serotype O:23/36 (strain 81-176)	Chemotaxis protein MotB, putative	A0A0H3PBX6_CAMJJ
	67355644765868	0.980904	CJJ81176_0174	Campylobacter jejuni subsp. jejuni serotype O:23/36 (strain 81-176)	McrBC restriction endonuclease system, McrB subunit, putative	A0A0H3PED2_CAMJJ			909797510087713	-0.819885	adk	Campylobacter jejuni subsp. jejuni serotype O:23/36 (strain 81-176)	Adenylate kinase	KAD_CAMJJ
	236054772322543	0.97964	CJJ81176_0866	Campylobacter jejuni subsp. jejuni serotype O:23/36 (strain 81-176)	Major facilitator family protein	A0A0H3PAP7_CAMJJ			955058541600189	-0.818603	pseI	Campylobacter jejuni subsp. jejuni serotype O:23/36 (strain 81-176)	Pseudaminic acid synthase	PSEI_CAMJJ
	529101017108094	0.978493	miaA	Campylobacter jejuni subsp. jejuni serotype O:23/36 (strain 81-176)	tRNA dimethylallyltransferase	MIAA_CAMJJ			186693253302828	-0.809756	CJJ81176_1576	Campylobacter jejuni subsp. jejuni serotype O:23/36 (strain 81-176)	Proline/betaine transporter, putative, authentic frameshift	A0A0H3PDZ5_CAMJJ
	560633383869535	0.97696	pglD	Campylobacter jejuni subsp. jejuni serotype O:23/36 (strain 81-176)	General glycosylation pathway protein	A0A0H3PAD9_CAMJJ			848079730550264	-0.807004	pyrD	Campylobacter jejuni subsp. jejuni serotype O:23/36 (strain 81-176)	DHOdehase	A0A0H3PA89_CAMJJ
	723702234503284	0.974675	CJJ81176_1639	Campylobacter jejuni subsp. jejuni serotype O:23/36 (strain 81-176)	ABC transporter, periplasmic substrate-binding protein, putative	A0A0H3PBI5_CAMJJ			680118909617751	-0.802861	dapB	Campylobacter jejuni subsp. jejuni serotype O:23/36 (strain 81-176)	4-hydroxy-tetrahydrodipicolinate reductase	DAPB_CAMJJ
	424014996543616	0.973576	CJJ81176_1265	Campylobacter jejuni subsp. jejuni serotype O:23/36 (strain 81-176)	Uncharacterized protein	A0A0H3PDT1_CAMJJ			846097993904666	-0.800718	groS	Campylobacter jejuni subsp. jejuni serotype O:23/36 (strain 81-176)	10 kDa chaperonin	CH10_CAMJJ
	247308323179409	0.968778	rplX	Campylobacter jejuni subsp. jejuni serotype O:23/36 (strain 81-176)	50S ribosomal protein L24	RL24_CAMJJ			482890368831794	-0.800377	rpsF	Campylobacter jejuni subsp. jejuni serotype O:23/36 (strain 81-176)	30S ribosomal protein S6	RS6_CAMJJ
	555737787681292	0.964888	gltB	Campylobacter jejuni subsp. jejuni serotype O:23/36 (strain 81-176)	Glutamate synthase, large subunit	Q1HG74_CAMJJ			387591655815364	-0.79892	rplM	Campylobacter jejuni subsp. jejuni serotype O:23/36 (strain 81-176)	50S ribosomal protein L13	A0A0H3PAY8_CAMJJ
	30204565067722	0.963701	CJJ81176_0401	Campylobacter jejuni subsp. jejuni serotype O:23/36 (strain 81-176)	ATPase, AAA family protein	A0A0H3PJ78_CAMJJ			694763625370261	-0.797798	clpX	Campylobacter jejuni subsp. jejuni serotype O:23/36 (strain 81-176)	ATP-dependent Clp protease ATP-binding subunit ClpX	A0A0H3PIS8_CAMJJ
	492222251698226	0.960217	aroQ	Campylobacter jejuni subsp. jejuni serotype O:23/36 (strain 81-176)	3-dehydroquinate dehydratase	AROQ_CAMJJ			284635106630714	-0.797755	cdtB	Campylobacter jejuni subsp. jejuni serotype O:23/36 (strain 81-176)	Cytolethal distending toxin, subunit B	A0A0H3PCL3_CAMJJ
	354595325079661	0.95996	CJJ81176_0493	Campylobacter jejuni subsp. jejuni serotype O:23/36 (strain 81-176)	Amino acid ABC transporter, permease protein, His/Glu/Gln/Arg/opine family	A0A0H3PBL0_CAMJJ			155538507708793	-0.796556	CJJ81176_1206	Campylobacter jejuni subsp. jejuni serotype O:23/36 (strain 81-176)	Methyl-accepting chemotaxis protein	A0A0H3P9R5_CAMJJ
	176427786027046	0.959373	CJJ81176_0926	Campylobacter jejuni subsp. jejuni serotype O:23/36 (strain 81-176)	Amino acid ABC transporter, permease protein PEB1	A0A0H3PA28_CAMJJ			263284307142293	-0.787301	cjaA	Campylobacter jejuni subsp. jejuni serotype O:23/36 (strain 81-176)	CjaA protein	A0A0H3P9B9_CAMJJ
	312541022636521	0.956869	mnmC	Campylobacter jejuni subsp. jejuni serotype O:23/36 (strain 81-176)	tRNA 5-methylaminomethyl-2-thiouridine biosynthesis bifunctional protein MnmC	MNMC_CAMJJ			7382787872473	-0.784219	frr	Campylobacter jejuni subsp. jejuni serotype O:23/36 (strain 81-176)	Ribosome-recycling factor	RRF_CAMJJ
	887063053077713	0.955002	CJJ81176_0427	Campylobacter jejuni subsp. jejuni serotype O:23/36 (strain 81-176)	DUF1882 domain-containing protein	A0A0H3PF31_CAMJJ			863436611308054	-0.784073	glmM	Campylobacter jejuni subsp. jejuni serotype O:23/36 (strain 81-176)	Phosphoglucosamine mutase	GLMM_CAMJJ
	60657240379603	0.953729	rnhA	Campylobacter jejuni subsp. jejuni serotype O:23/36 (strain 81-176)	Ribonuclease H	RNH_CAMJJ			903885701039976	-0.783563	icd	Campylobacter jejuni subsp. jejuni serotype O:23/36 (strain 81-176)	Isocitrate dehydrogenase [NADP]	A0A0H3PJ24_CAMJJ
	516425009800514	0.950891	cmoA	Campylobacter jejuni subsp. jejuni serotype O:23/36 (strain 81-176)	Carboxy-S-adenosyl-L-methionine synthase	CMOA_CAMJJ			554621712790971	-0.782075	galU	Campylobacter jejuni subsp. jejuni serotype O:23/36 (strain 81-176)	UTP--glucose-1-phosphate uridylyltransferase	A0A0H3PB56_CAMJJ
	304464790120553	0.945726	atpD	Campylobacter jejuni subsp. jejuni serotype O:23/36 (strain 81-176)	ATP synthase subunit beta	ATPB_CAMJJ			504923901984663	-0.780047	ndk	Campylobacter jejuni subsp. jejuni serotype O:23/36 (strain 81-176)	Nucleoside diphosphate kinase	NDK_CAMJJ
	315548170651256	0.941452	algI	Campylobacter jejuni subsp. jejuni serotype O:23/36 (strain 81-176)	Alginate O-acetyltransferase AlgI	A0A0H3PBJ2_CAMJJ			394846515715199	-0.779295	dnaA	Campylobacter jejuni subsp. jejuni serotype O:23/36 (strain 81-176)	Chromosomal replication initiator protein DnaA	DNAA_CAMJJ
	362263977850471	0.939815	napH	Campylobacter jejuni subsp. jejuni serotype O:23/36 (strain 81-176)	Ferredoxin-type protein NapH	A0A0H3PD74_CAMJJ			361378586135946	-0.778615	CJJ81176_0188	Campylobacter jejuni subsp. jejuni serotype O:23/36 (strain 81-176)	Uncharacterized protein	A0A0H3PIU3_CAMJJ
	440245313918924	0.927144	CJJ81176_0746	Campylobacter jejuni subsp. jejuni serotype O:23/36 (strain 81-176)	Peptidase, M48 family	A0A0H3PA29_CAMJJ			460538600158279	-0.777665	queF	Campylobacter jejuni subsp. jejuni serotype O:23/36 (strain 81-176)	NADPH-dependent 7-cyano-7-deazaguanine reductase	QUEF_CAMJJ
	968526930492069	0.92585	CJJ81176_1321	Campylobacter jejuni subsp. jejuni serotype O:23/36 (strain 81-176)	Uncharacterized protein	A0A0H3PAB2_CAMJJ			229598762159144	-0.777173	CJJ81176_0345	Campylobacter jejuni subsp. jejuni serotype O:23/36 (strain 81-176)	Uncharacterized protein	A0A0H3PJG1_CAMJJ
	209040559300367	0.924334	CJJ81176_0972	Campylobacter jejuni subsp. jejuni serotype O:23/36 (strain 81-176)	Cation efflux family protein	A0A0H3PCD8_CAMJJ			628845433346543	-0.773959	rpsB	Campylobacter jejuni subsp. jejuni serotype O:23/36 (strain 81-176)	30S ribosomal protein S2	RS2_CAMJJ
	661888038788851	0.922327	macB	Campylobacter jejuni subsp. jejuni serotype O:23/36 (strain 81-176)	Macrolide export ATP-binding/permease protein MacB	MACB_CAMJJ			804001450568962	-0.767127	fumC	Campylobacter jejuni subsp. jejuni serotype O:23/36 (strain 81-176)	Fumarate hydratase class II	A0A0H3PHZ1_CAMJJ
	684087367589745	0.921936	CJJ81176_1043	Campylobacter jejuni subsp. jejuni serotype O:23/36 (strain 81-176)	Sigma-54 dependent DNA-binding response regulator	A0A0H3P9R8_CAMJJ			543020377061833	-0.766364	metE	Campylobacter jejuni subsp. jejuni serotype O:23/36 (strain 81-176)	5-methyltetrahydropteroyltriglutamate--homocysteine methyltransferase	METE_CAMJJ
	36407520029602	0.921121	CJJ81176_0189	Campylobacter jejuni subsp. jejuni serotype O:23/36 (strain 81-176)	RNA methyltransferase, TrmH family	A0A0H3PEC2_CAMJJ			953951705705585	-0.7651	CJJ81176_0566	Campylobacter jejuni subsp. jejuni serotype O:23/36 (strain 81-176)	Polyprenyl synthetase family protein	A0A0H3PBF1_CAMJJ
	469063694755034	0.913972	def	Campylobacter jejuni subsp. jejuni serotype O:23/36 (strain 81-176)	Peptide deformylase	A0A0H3PBL2_CAMJJ			590889216758536	-0.763696	thyX	Campylobacter jejuni subsp. jejuni serotype O:23/36 (strain 81-176)	Flavin-dependent thymidylate synthase	A0A0H3PA81_CAMJJ
	596995157269373	0.913929	CJJ81176_0274	Campylobacter jejuni subsp. jejuni serotype O:23/36 (strain 81-176)	FIST domain-containing protein	A0A0H3PBW2_CAMJJ			266808413849589	-0.763641	CJJ81176_0548	Campylobacter jejuni subsp. jejuni serotype O:23/36 (strain 81-176)	Uncharacterized protein	A0A0H3PAC2_CAMJJ
	622957045217649	0.910813	napG	Campylobacter jejuni subsp. jejuni serotype O:23/36 (strain 81-176)	Ferredoxin-type protein NapG	A0A0H3PA51_CAMJJ			739583165489528	-0.753537	cdtA	Campylobacter jejuni subsp. jejuni serotype O:23/36 (strain 81-176)	Cytolethal distending toxin subunit A	CDTA_CAMJJ
	529361256750425	0.9037	CJJ81176_1422	Campylobacter jejuni subsp. jejuni serotype O:23/36 (strain 81-176)	Capsular biosynthesis nucleotidyltransferase, putative	A0A0H3P9T3_CAMJJ			447100451686731	-0.753242	proC	Campylobacter jejuni subsp. jejuni serotype O:23/36 (strain 81-176)	Pyrroline-5-carboxylate reductase	A0A0H3PCU6_CAMJJ
	759058080618634	0.902981	virB8	Campylobacter jejuni subsp. jejuni serotype O:23/36 (strain 81-176)	VirB8	Q9KIS2_CAMJJ			723779864261488	-0.750827	hisF-2	Campylobacter jejuni subsp. jejuni serotype O:23/36 (strain 81-176)	Imidazole glycerol phosphate synthase subunit HisF	A0A0H3PE18_CAMJJ
	594706201180098	0.90197	CJJ81176_0824	Campylobacter jejuni subsp. jejuni serotype O:23/36 (strain 81-176)	ABC transporter, ATP-binding protein/permease MsbA, putative	A0A0H3PDD0_CAMJJ			140420792785271	-0.740926	CJJ81176_0194	Campylobacter jejuni subsp. jejuni serotype O:23/36 (strain 81-176)	Cytochrome c family protein	A0A0H3PJ35_CAMJJ
	813439328008613	0.898458	hslV	Campylobacter jejuni subsp. jejuni serotype O:23/36 (strain 81-176)	ATP-dependent protease subunit HslV	HSLV_CAMJJ			607599924058747	-0.739829	CJJ81176_0911	Campylobacter jejuni subsp. jejuni serotype O:23/36 (strain 81-176)	Amino acid ABC transporter, ATP-binding protein	A0A0H3PA42_CAMJJ
	448777149125597	0.898125	CJJ81176_1419	Campylobacter jejuni subsp. jejuni serotype O:23/36 (strain 81-176)	Putative methyltransferase	A0A0H3PDV4_CAMJJ			667847136476874	-0.738829	CJJ81176_1169	Campylobacter jejuni subsp. jejuni serotype O:23/36 (strain 81-176)	D,D-heptose 1,7-bisphosphate phosphatase	A0A0H3PH05_CAMJJ
	459573590840423	0.897102	pepF	Campylobacter jejuni subsp. jejuni serotype O:23/36 (strain 81-176)	Oligoendopeptidase F	A0A0H3P9D4_CAMJJ			466396447123264	-0.738496	rplJ	Campylobacter jejuni subsp. jejuni serotype O:23/36 (strain 81-176)	50S ribosomal protein L10	RL10_CAMJJ
	528885180054464	0.880761	aas	Campylobacter jejuni subsp. jejuni serotype O:23/36 (strain 81-176)	2-acylglycerophosphoethanolamine acyltransferase / acyl-acyl carrier protein synthetase	A0A0H3P9H8_CAMJJ			521397856437099	-0.736383	CJJ81176_1291	Campylobacter jejuni subsp. jejuni serotype O:23/36 (strain 81-176)	Peptidase, M23/M37 family	A0A0H3PB86_CAMJJ
	320385880325625	0.880696	CJJ81176_0676	Campylobacter jejuni subsp. jejuni serotype O:23/36 (strain 81-176)	Uncharacterized protein	A0A0H3PBK2_CAMJJ			376569943604574	-0.735791	Cjp32	Campylobacter jejuni subsp. jejuni serotype O:23/36 (strain 81-176)	Uncharacterized protein	Q8GJC3_CAMJJ
	534965712514178	0.880433	trpB	Campylobacter jejuni subsp. jejuni serotype O:23/36 (strain 81-176)	Tryptophan synthase beta chain	TRPB_CAMJJ			399663502989358	-0.735158	CJJ81176_0664	Campylobacter jejuni subsp. jejuni serotype O:23/36 (strain 81-176)	NOL1/NOP2/sun family protein	A0A0H3PA91_CAMJJ
	447138331816251	0.878318	CJJ81176_1209	Campylobacter jejuni subsp. jejuni serotype O:23/36 (strain 81-176)	Phosphate transporter	A0A0H3PCZ1_CAMJJ			69720622000382	-0.730461	fliG	Campylobacter jejuni subsp. jejuni serotype O:23/36 (strain 81-176)	Flagellar motor switch protein FliG	A0A0H3PAL4_CAMJJ
	165600755006447	0.87705	CJJ81176_0577	Campylobacter jejuni subsp. jejuni serotype O:23/36 (strain 81-176)	Membrane protein, putative	A0A0H3PJ60_CAMJJ			463302532467875	-0.72953	serC	Campylobacter jejuni subsp. jejuni serotype O:23/36 (strain 81-176)	Phosphoserine aminotransferase	SERC_CAMJJ
	716390490925751	0.862632	CJJ81176_0571	Campylobacter jejuni subsp. jejuni serotype O:23/36 (strain 81-176)	3-octaprenyl-4-hydroxybenzoate carboxy-lyase, putative	A0A0H3PA90_CAMJJ			29672169801584	-0.727269	fldA	Campylobacter jejuni subsp. jejuni serotype O:23/36 (strain 81-176)	Flavodoxin	A0A0H3PAL3_CAMJJ
	697620581059169	0.860235	pth	Campylobacter jejuni subsp. jejuni serotype O:23/36 (strain 81-176)	Peptidyl-tRNA hydrolase	PTH_CAMJJ			705723901347352	-0.725373	dnaK	Campylobacter jejuni subsp. jejuni serotype O:23/36 (strain 81-176)	Chaperone protein DnaK	Q0Q7K7_CAMJJ
	288680194658134	0.854205	accP	Campylobacter jejuni subsp. jejuni serotype O:23/36 (strain 81-176)	AccP	Q2M5Q8_CAMJJ			328412185182731	-0.724153	CJJ81176_0422	Campylobacter jejuni subsp. jejuni serotype O:23/36 (strain 81-176)	CvpA family protein	A0A0H3PBD3_CAMJJ
	134289684912751	0.854171	CJJ81176_0400	Campylobacter jejuni subsp. jejuni serotype O:23/36 (strain 81-176)	Uncharacterized protein	A0A0H3PC06_CAMJJ			37833134277421	-0.723005	prsA	Campylobacter jejuni subsp. jejuni serotype O:23/36 (strain 81-176)	Ribose-phosphate pyrophosphokinase	A0A0H3PA14_CAMJJ
	282371709559328	0.849012	surE	Campylobacter jejuni subsp. jejuni serotype O:23/36 (strain 81-176)	5'-nucleotidase SurE	SURE_CAMJJ			453319172611941	-0.722391	CJJ81176_1444	Campylobacter jejuni subsp. jejuni serotype O:23/36 (strain 81-176)	Deoxyuridine triphosphatase domain protein	Q2A947_CAMJJ
	170164016041842	0.848709	CJJ81176_0100	Campylobacter jejuni subsp. jejuni serotype O:23/36 (strain 81-176)	Membrane protein, putative	A0A0H3PA41_CAMJJ			623203838597572	-0.719272	CJJ81176_0264	Campylobacter jejuni subsp. jejuni serotype O:23/36 (strain 81-176)	Nitrogen fixation protein NifU	A0A0H3PAK2_CAMJJ
	669097302917554	0.847768	CJJ81176_1024	Campylobacter jejuni subsp. jejuni serotype O:23/36 (strain 81-176)	MiaB-like tRNA modifying enzyme	A0A0H3PD11_CAMJJ			466374410915261	-0.719023	dapE	Campylobacter jejuni subsp. jejuni serotype O:23/36 (strain 81-176)	Succinyl-diaminopimelate desuccinylase	DAPE_CAMJJ
	288669874827137	0.847336	CJJ81176_0134	Campylobacter jejuni subsp. jejuni serotype O:23/36 (strain 81-176)	Biotin--acetyl-CoA-carboxylase ligase	A0A0H3PA56_CAMJJ			77653273961547	-0.718972	aroE	Campylobacter jejuni subsp. jejuni serotype O:23/36 (strain 81-176)	Shikimate dehydrogenase (NADP(+))	A0A0H3PIY4_CAMJJ
	668986420910276	0.846716	eno	Campylobacter jejuni subsp. jejuni serotype O:23/36 (strain 81-176)	Enolase	ENO_CAMJJ			952073914380105	-0.714948	trmL	Campylobacter jejuni subsp. jejuni serotype O:23/36 (strain 81-176)	tRNA (cytidine(34)-2'-O)-methyltransferase	A0A0H3PA45_CAMJJ
	521698255972859	0.845142	ccoN	Campylobacter jejuni subsp. jejuni serotype O:23/36 (strain 81-176)	Cytochrome-c oxidase	A0A0H3PA68_CAMJJ			559606423208192	-0.712543	ackA	Campylobacter jejuni subsp. jejuni serotype O:23/36 (strain 81-176)	Acetate kinase	ACKA_CAMJJ
	505049765707279	0.840101	recN	Campylobacter jejuni subsp. jejuni serotype O:23/36 (strain 81-176)	DNA repair protein RecN	A0A0H3PJI4_CAMJJ			817269350574104	-0.711631	aroB	Campylobacter jejuni subsp. jejuni serotype O:23/36 (strain 81-176)	3-dehydroquinate synthase	AROB_CAMJJ
	656340877709352	0.830468	CJJ81176_1538	Campylobacter jejuni subsp. jejuni serotype O:23/36 (strain 81-176)	MloB	A0A0H3PAU2_CAMJJ			123206835120361	-0.708565	CJJ81176_1184	Campylobacter jejuni subsp. jejuni serotype O:23/36 (strain 81-176)	Uncharacterized protein	A0A0H3P9S8_CAMJJ
	766735935770017	0.824643	CJJ81176_1424	Campylobacter jejuni subsp. jejuni serotype O:23/36 (strain 81-176)	Capsular biosynthesis sugar kinase, putative	A0A0H3PDW4_CAMJJ			323615820578275	-0.707255	CJJ81176_0211	Campylobacter jejuni subsp. jejuni serotype O:23/36 (strain 81-176)	Iron ABC transporter, periplasmic iron-binding protein	A0A0H3PEW2_CAMJJ
	343063665480557	0.822024	cstA	Campylobacter jejuni subsp. jejuni serotype O:23/36 (strain 81-176)	Carbon starvation protein A	A0A0H3PCE2_CAMJJ			565089753192676	-0.706003	mdh	Campylobacter jejuni subsp. jejuni serotype O:23/36 (strain 81-176)	Malate dehydrogenase	A0A0H3PBR0_CAMJJ
	494194848157361	0.819862	CJJ81176_0135	Campylobacter jejuni subsp. jejuni serotype O:23/36 (strain 81-176)	Chromosome partitioning protein, ParA family	A0A0H3P9B0_CAMJJ			483653349238468	-0.697197	CJJ81176_0289	Campylobacter jejuni subsp. jejuni serotype O:23/36 (strain 81-176)	Methyl-accepting chemotaxis protein	A0A0H3PEL1_CAMJJ
	238045310113845	0.819659	putP	Campylobacter jejuni subsp. jejuni serotype O:23/36 (strain 81-176)	Sodium/proline symporter	A0A0H3PA17_CAMJJ			344377043146762	-0.694161	napA	Campylobacter jejuni subsp. jejuni serotype O:23/36 (strain 81-176)	Periplasmic nitrate reductase	NAPA_CAMJJ
	431896081029394	0.817943	CJJ81176_0912	Campylobacter jejuni subsp. jejuni serotype O:23/36 (strain 81-176)	Amino acid carrier protein	A0A0H3P9J0_CAMJJ			100683232864318	-0.693944	acnB	Campylobacter jejuni subsp. jejuni serotype O:23/36 (strain 81-176)	Aconitate hydratase B	A0A0H3P9M7_CAMJJ
	171060218042616	0.814065	CJJ81176_0450	Campylobacter jejuni subsp. jejuni serotype O:23/36 (strain 81-176)	Membrane protein, putative	A0A0H3PBC7_CAMJJ			43709668576811	-0.692978	CJJ81176_0386	Campylobacter jejuni subsp. jejuni serotype O:23/36 (strain 81-176)	Radical SAM domain protein	A0A0H3PAY9_CAMJJ
	103919609082736	0.812819	cmoB	Campylobacter jejuni subsp. jejuni serotype O:23/36 (strain 81-176)	tRNA U34 carboxymethyltransferase	CMOB_CAMJJ			516564164508374	-0.688007	psd	Campylobacter jejuni subsp. jejuni serotype O:23/36 (strain 81-176)	Phosphatidylserine decarboxylase	A0A0H3PHN4_CAMJJ
	380262753535842	0.812813	CJJ81176_0003	Campylobacter jejuni subsp. jejuni serotype O:23/36 (strain 81-176)	Pseudouridine synthase	A0A0H3PGN8_CAMJJ			60534623836506	-0.685356	CJJ81176_1205	Campylobacter jejuni subsp. jejuni serotype O:23/36 (strain 81-176)	Methyl-accepting chemotaxis protein	A0A0H3PAN9_CAMJJ
	659889031862686	0.801609	CJJ81176_1433	Campylobacter jejuni subsp. jejuni serotype O:23/36 (strain 81-176)	Putative sugar transferase	A0A0H3P9V0_CAMJJ			530930387452401	-0.677297	tyrA	Campylobacter jejuni subsp. jejuni serotype O:23/36 (strain 81-176)	Prephenate dehydrogenase	A0A0H3PAH1_CAMJJ
	0,778733351484413	0.80077	CJJ81176_0835	Campylobacter jejuni subsp. jejuni serotype O:23/36 (strain 81-176)	Uncharacterized protein	A0A0H3PA19_CAMJJ			764107351493151	-0.675274	metC	Campylobacter jejuni subsp. jejuni serotype O:23/36 (strain 81-176)	Cystathionine beta-lyase	A0A0H3PAV5_CAMJJ
	319447218248471	0.799741	hydA	Campylobacter jejuni subsp. jejuni serotype O:23/36 (strain 81-176)	Quinone-reactive Ni/Fe-hydrogenase, small subunit	A0A0H3PAE3_CAMJJ			381465966720399	-0.674289	rpsG	Campylobacter jejuni subsp. jejuni serotype O:23/36 (strain 81-176)	30S ribosomal protein S7	RS7_CAMJJ
	619189561344323	0.796137	kpsS	Campylobacter jejuni subsp. jejuni serotype O:23/36 (strain 81-176)	Capsule polysaccharide export protein KpsS	A0A0H3PHS8_CAMJJ			476577472142873	-0.673043	CJJ81176_0859	Campylobacter jejuni subsp. jejuni serotype O:23/36 (strain 81-176)	Soluble lytic murein transglycosylase, putative	A0A0H3P9Z2_CAMJJ
	329572766862771	0.794521	CJJ81176_0849	Campylobacter jejuni subsp. jejuni serotype O:23/36 (strain 81-176)	Na+/H+ antiporter family protein	A0A0H3PAQ1_CAMJJ			418646382226932	-0.670896	CJJ81176_1084	Campylobacter jejuni subsp. jejuni serotype O:23/36 (strain 81-176)	Nitroreductase family protein	A0A0H3P9T4_CAMJJ
	321903889614468	0.79322	radA	Campylobacter jejuni subsp. jejuni serotype O:23/36 (strain 81-176)	DNA repair protein RadA	A0A0H3PAG5_CAMJJ			291116443153648	-0.668541	leuA	Campylobacter jejuni subsp. jejuni serotype O:23/36 (strain 81-176)	2-isopropylmalate synthase	LEU1_CAMJJ
	427064831567274	0.789694	CJJ81176_1566	Campylobacter jejuni subsp. jejuni serotype O:23/36 (strain 81-176)	Peptide ABC transporter, ATP-binding protein	A0A0H3PDS4_CAMJJ			279281391314934	-0.668367	CJJ81176_1390	Campylobacter jejuni subsp. jejuni serotype O:23/36 (strain 81-176)	Endoribonuclease L-PSP, putative	A0A0H3PAB9_CAMJJ
	10541924207149	0.787025	nusB	Campylobacter jejuni subsp. jejuni serotype O:23/36 (strain 81-176)	Transcription antitermination protein NusB	NUSB_CAMJJ			238984389868147	-0.665277	CJJ81176_0840	Campylobacter jejuni subsp. jejuni serotype O:23/36 (strain 81-176)	Uncharacterized protein	A0A0H3PAS5_CAMJJ
	390785347076112	0.781422	CJJ81176_1512	Campylobacter jejuni subsp. jejuni serotype O:23/36 (strain 81-176)	DUF4435 domain-containing protein	Q0Q7I3_CAMJJ			407570228066338	-0.662693	galE	Campylobacter jejuni subsp. jejuni serotype O:23/36 (strain 81-176)	UDP-glucose 4-epimerase	A0A0H3PAI9_CAMJJ
	434448139431776	0.778419	CJJ81176_1260	Campylobacter jejuni subsp. jejuni serotype O:23/36 (strain 81-176)	Membrane protein, putative	A0A0H3PAJ1_CAMJJ			596369616399125	-0.661663	hipO	Campylobacter jejuni subsp. jejuni serotype O:23/36 (strain 81-176)	Hippurate hydrolase	A0A0H3P9U4_CAMJJ
	583066533201689	0.77712	CJJ81176_0814	Campylobacter jejuni subsp. jejuni serotype O:23/36 (strain 81-176)	Histidine kinase	A0A0H3PDD6_CAMJJ			519362844356844	-0.661225	glyQ	Campylobacter jejuni subsp. jejuni serotype O:23/36 (strain 81-176)	Glycine--tRNA ligase alpha subunit	SYGA_CAMJJ
	447104480893044	0.774293	CJJ81176_1172	Campylobacter jejuni subsp. jejuni serotype O:23/36 (strain 81-176)	Heavy metal translocating P-type ATPase	A0A0H3P9W0_CAMJJ			592400539362325	-0.66057	CJJ81176_1244	Campylobacter jejuni subsp. jejuni serotype O:23/36 (strain 81-176)	Transcriptional regulator, MerR family	A0A0H3PB37_CAMJJ
	917775724793572	0.772804	CJJ81176_0581	Campylobacter jejuni subsp. jejuni serotype O:23/36 (strain 81-176)	Amidohydro-rel domain-containing protein	A0A0H3PAB4_CAMJJ			357811991761032	-0.657548	argB	Campylobacter jejuni subsp. jejuni serotype O:23/36 (strain 81-176)	Acetylglutamate kinase	ARGB_CAMJJ
	407336680452616	0.769948	selB	Campylobacter jejuni subsp. jejuni serotype O:23/36 (strain 81-176)	Selenocysteine-specific elongation factor	A0A0H3PDV7_CAMJJ			710224149681602	-0.656485	fliD	Campylobacter jejuni subsp. jejuni serotype O:23/36 (strain 81-176)	Flagellar hook-associated protein 2	A0A0H3PIU8_CAMJJ
	583489817579935	0.767187	purD	Campylobacter jejuni subsp. jejuni serotype O:23/36 (strain 81-176)	Phosphoribosylamine--glycine ligase	A0A0H3PBB5_CAMJJ			439802069835556	-0.656247	gpmI	Campylobacter jejuni subsp. jejuni serotype O:23/36 (strain 81-176)	2,3-bisphosphoglycerate-independent phosphoglycerate mutase	GPMI_CAMJJ
	188933263333666	0.7543	lctP	Campylobacter jejuni subsp. jejuni serotype O:23/36 (strain 81-176)	L-lactate permease	A0A0H3PGP1_CAMJJ			536901042535361	-0.656006	valS	Campylobacter jejuni subsp. jejuni serotype O:23/36 (strain 81-176)	Valine--tRNA ligase	A0A0H3PHD8_CAMJJ
	615565739769033	0.75361	CJJ81176_1064	Campylobacter jejuni subsp. jejuni serotype O:23/36 (strain 81-176)	Thiamine-phosphate pyrophosphorylase, putative	A0A0H3PCY7_CAMJJ			478027100086458	-0.65573	pepD	Campylobacter jejuni subsp. jejuni serotype O:23/36 (strain 81-176)	Aminoacyl-histidine dipeptidase	A0A0H3P9E4_CAMJJ
	232849202128042	0.745675	CJJ81176_1340	Campylobacter jejuni subsp. jejuni serotype O:23/36 (strain 81-176)	Motility accessory factor	Q2M5R1_CAMJJ			556671497006169	-0.654476	rplY	Campylobacter jejuni subsp. jejuni serotype O:23/36 (strain 81-176)	50S ribosomal protein L25	RL25_CAMJJ
	350105190662242	0.745062	CJJ81176_0899	Campylobacter jejuni subsp. jejuni serotype O:23/36 (strain 81-176)	DNA-binding response regulator	A0A0H3PDF2_CAMJJ			411167695091098	-0.653209	CJJ81176_1420	Campylobacter jejuni subsp. jejuni serotype O:23/36 (strain 81-176)	Putative sugar transferase	A0A0H3PB35_CAMJJ
	377682283853603	0.744772	truD	Campylobacter jejuni subsp. jejuni serotype O:23/36 (strain 81-176)	tRNA pseudouridine synthase D	TRUD_CAMJJ			621050943558497	-0.651894	msrB	Campylobacter jejuni subsp. jejuni serotype O:23/36 (strain 81-176)	Peptide-methionine (R)-S-oxide reductase	A0A0H3PCT3_CAMJJ
	224642211900905	0.742708	dgkA	Campylobacter jejuni subsp. jejuni serotype O:23/36 (strain 81-176)	Diacylglycerol kinase	A0A0H3PBL8_CAMJJ			46339298091353	-0.649929	thiG	Campylobacter jejuni subsp. jejuni serotype O:23/36 (strain 81-176)	Thiazole synthase	THIG_CAMJJ
	165415596091339	0.742423	CJJ81176_1317	Campylobacter jejuni subsp. jejuni serotype O:23/36 (strain 81-176)	MaoC-like domain-containing protein	Q2M5Q7_CAMJJ			962922752959576	-0.649877	pglH	Campylobacter jejuni subsp. jejuni serotype O:23/36 (strain 81-176)	General glycosylation pathway protein	A0A0H3PH57_CAMJJ
	476112887931119	0.742216	ung	Campylobacter jejuni subsp. jejuni serotype O:23/36 (strain 81-176)	Uracil-DNA glycosylase	UNG_CAMJJ			381431029248763	-0.646105	tpiA	Campylobacter jejuni subsp. jejuni serotype O:23/36 (strain 81-176)	Triosephosphate isomerase	A0A0H3PAG6_CAMJJ
	14764796906577	0.741345	CJJ81176_0916	Campylobacter jejuni subsp. jejuni serotype O:23/36 (strain 81-176)	Uncharacterized protein	A0A0H3PAW6_CAMJJ			596553594144136	-0.644597	CJJ81176_1018	Campylobacter jejuni subsp. jejuni serotype O:23/36 (strain 81-176)	Transcriptional regulator, LysR family	A0A0H3PAB3_CAMJJ
	504139219432917	0.740776	CJJ81176_0376	Campylobacter jejuni subsp. jejuni serotype O:23/36 (strain 81-176)	Uncharacterized protein	A0A0H3PEG3_CAMJJ			366773868775231	-0.643643	CJJ81176_0988	Campylobacter jejuni subsp. jejuni serotype O:23/36 (strain 81-176)	Thioesterase family protein	A0A0H3P9J3_CAMJJ
	817996520321048	0.737681	xseA	Campylobacter jejuni subsp. jejuni serotype O:23/36 (strain 81-176)	Exodeoxyribonuclease 7 large subunit	EX7L_CAMJJ			385090907655551	-0.639764	CJJ81176_0006	Campylobacter jejuni subsp. jejuni serotype O:23/36 (strain 81-176)	Uncharacterized protein	A0A0H3PA67_CAMJJ
	420707707912278	0.732699	hypF	Campylobacter jejuni subsp. jejuni serotype O:23/36 (strain 81-176)	Carbamoyltransferase HypF	A0A0H3PAS2_CAMJJ			60936476802688	-0.639686	gmk	Campylobacter jejuni subsp. jejuni serotype O:23/36 (strain 81-176)	Guanylate kinase	A0A0H3PH94_CAMJJ
	287035430710341	0.728401	oorC	Campylobacter jejuni subsp. jejuni serotype O:23/36 (strain 81-176)	2-oxoglutarate:acceptor oxidoreductase, gamma subunit	A0A0H3PEE7_CAMJJ			615749424746047	-0.639439	leuS	Campylobacter jejuni subsp. jejuni serotype O:23/36 (strain 81-176)	Leucine--tRNA ligase	SYL_CAMJJ
	397132951999167	0.725621	mqnA	Campylobacter jejuni subsp. jejuni serotype O:23/36 (strain 81-176)	Chorismate dehydratase	MQNA_CAMJJ			512368071556993	-0.639391	ccpA-2	Campylobacter jejuni subsp. jejuni serotype O:23/36 (strain 81-176)	Cytochrome c551 peroxidase	A0A0H3PBR9_CAMJJ
	449131519930366	0.724681	CJJ81176_1539	Campylobacter jejuni subsp. jejuni serotype O:23/36 (strain 81-176)	Site-specific DNA-methyltransferase (adenine-specific)	A0A0H3PIA1_CAMJJ			519316356153224	-0.638378	pglE	Campylobacter jejuni subsp. jejuni serotype O:23/36 (strain 81-176)	General glycosylation pathway protein	A0A0H3PH73_CAMJJ
	229702892524681	0.723816	CJJ81176_1335	Campylobacter jejuni subsp. jejuni serotype O:23/36 (strain 81-176)	Motility accessory factor	A0A0H3PAY2_CAMJJ			239651795867234	-0.637029	CJJ81176_0781	Campylobacter jejuni subsp. jejuni serotype O:23/36 (strain 81-176)	Lactamase_B domain-containing protein	A0A0H3PAR7_CAMJJ
	835567382758711	0.718038	CJJ81176_1050	Campylobacter jejuni subsp. jejuni serotype O:23/36 (strain 81-176)	Uncharacterized protein	A0A0H3PHD0_CAMJJ			50199018661931	-0.635212	CJJ81176_0298	Campylobacter jejuni subsp. jejuni serotype O:23/36 (strain 81-176)	Thioredoxin peroxidase	A0A0H3PBY8_CAMJJ
	93059906133281	0.71634	CJJ81176_1371	Campylobacter jejuni subsp. jejuni serotype O:23/36 (strain 81-176)	Putative serine protease	Q0Q7I6_CAMJJ			80925984614097	-0.63413	proS	Campylobacter jejuni subsp. jejuni serotype O:23/36 (strain 81-176)	Proline--tRNA ligase	SYP_CAMJJ
	298811692763196	0.710874	dcuB	Campylobacter jejuni subsp. jejuni serotype O:23/36 (strain 81-176)	Anaerobic C4-dicarboxylate transporter	A0A0H3PA66_CAMJJ			29882261363964	-0.633186	CJJ81176_0738	Campylobacter jejuni subsp. jejuni serotype O:23/36 (strain 81-176)	5-hydroxyisourate hydrolase	A0A0H3PHJ0_CAMJJ
	305422397268572	0.708161	CJJ81176_0200	Campylobacter jejuni subsp. jejuni serotype O:23/36 (strain 81-176)	4-hydroxybenzoate octaprenyltransferase, putative	A0A0H3PBZ7_CAMJJ			402065290631095	-0.632515	CJJ81176_0642	Campylobacter jejuni subsp. jejuni serotype O:23/36 (strain 81-176)	Phosphate ABC transporter, periplasmic phosphate-binding protein, putative	A0A0H3PEG8_CAMJJ
	998785131904394	0.707897	CJJ81176_1367	Campylobacter jejuni subsp. jejuni serotype O:23/36 (strain 81-176)	Putative subtilase family serine protease	Q0Q7J0_CAMJJ			574356221528109	-0.631999	CJJ81176_0349	Campylobacter jejuni subsp. jejuni serotype O:23/36 (strain 81-176)	Endoribonuclease L-PSP family protein	A0A0H3PJA6_CAMJJ
	174786197719225	0.705936	CJJ81176_1178	Campylobacter jejuni subsp. jejuni serotype O:23/36 (strain 81-176)	Cation efflux family protein	A0A0H3PCS8_CAMJJ			478954094618785	-0.630336	CJJ81176_0584	Campylobacter jejuni subsp. jejuni serotype O:23/36 (strain 81-176)	Pyridine nucleotide-disulfide oxidoreductase family protein	A0A0H3PAG1_CAMJJ
	31521319613238	0.705816	CJJ81176_1575	Campylobacter jejuni subsp. jejuni serotype O:23/36 (strain 81-176)	Cyclic peptide ABC transporter, ATP-binding protein/permease	A0A0H3PAQ4_CAMJJ			102434884062469	-0.629207	gltA	Campylobacter jejuni subsp. jejuni serotype O:23/36 (strain 81-176)	Citrate synthase	A0A0H3PI81_CAMJJ
	58748781637904	0.703724	CJJ81176_0967	Campylobacter jejuni subsp. jejuni serotype O:23/36 (strain 81-176)	Uncharacterized protein	A0A0H3P9H6_CAMJJ			193893121295751	-0.626138	CJJ81176_0254	Campylobacter jejuni subsp. jejuni serotype O:23/36 (strain 81-176)	Transferase, hexapeptide repeat family	A0A0H3PB85_CAMJJ
	260016777357396	0.703014	CJJ81176_0068	Campylobacter jejuni subsp. jejuni serotype O:23/36 (strain 81-176)	Site-specific DNA-methyltransferase (adenine-specific)	A0A0H3P9K6_CAMJJ			306576550034478	-0.62533	CJJ81176_0739	Campylobacter jejuni subsp. jejuni serotype O:23/36 (strain 81-176)	Phospho-2-dehydro-3-deoxyheptonate aldolase	A0A0H3PHE7_CAMJJ
	458036674309396	0.699419	CJJ81176_1548	Campylobacter jejuni subsp. jejuni serotype O:23/36 (strain 81-176)	Methyl-accepting chemotaxis protein	A0A0H3PB49_CAMJJ			567159988620063	-0.622023	CJJ81176_1511	Campylobacter jejuni subsp. jejuni serotype O:23/36 (strain 81-176)	Molybdopterin molybdenumtransferase	Q0Q7I4_CAMJJ
	367437011342479	0.696542	CJJ81176_0199	Campylobacter jejuni subsp. jejuni serotype O:23/36 (strain 81-176)	Uncharacterized protein	A0A0H3PAC5_CAMJJ			391444666607507	-0.621379	CJJ81176_0125	Campylobacter jejuni subsp. jejuni serotype O:23/36 (strain 81-176)	Lipoprotein, putative	A0A0H3PA88_CAMJJ
	142356369683304	0.696351	CJJ81176_pVir0006	Campylobacter jejuni subsp. jejuni serotype O:23/36 (strain 81-176)	Uncharacterized protein	A0A0H3PC69_CAMJJ			793784500048695	-0.620041	CJJ81176_0891	Campylobacter jejuni subsp. jejuni serotype O:23/36 (strain 81-176)	RrF2 family protein, putative	A0A0H3PDG2_CAMJJ
	800162796232976	0.69536	CJJ81176_0419	Campylobacter jejuni subsp. jejuni serotype O:23/36 (strain 81-176)	Lipoprotein, putative	A0A0H3PAA5_CAMJJ			768432853420096	-0.615769	CJJ81176_1102	Campylobacter jejuni subsp. jejuni serotype O:23/36 (strain 81-176)	DUF815 domain-containing protein	A0A0H3PAL1_CAMJJ
	188461447593484	0.68554	rpoC	Campylobacter jejuni subsp. jejuni serotype O:23/36 (strain 81-176)	DNA-directed RNA polymerase subunit beta'	RPOC_CAMJJ			222692003353438	-0.615717	tig	Campylobacter jejuni subsp. jejuni serotype O:23/36 (strain 81-176)	Trigger factor	TIG_CAMJJ
	853603104653532	0.682671	nlpC	Campylobacter jejuni subsp. jejuni serotype O:23/36 (strain 81-176)	Lipoprotein NlpC	A0A0H3P9X1_CAMJJ			32311297255299	-0.61513	thrB	Campylobacter jejuni subsp. jejuni serotype O:23/36 (strain 81-176)	Homoserine kinase	KHSE_CAMJJ
	415073733467085	0.682373	CJJ81176_1210	Campylobacter jejuni subsp. jejuni serotype O:23/36 (strain 81-176)	Dihydroorotase, putative	A0A0H3P9D3_CAMJJ			833912723171283	-0.610483	CJJ81176_0397	Campylobacter jejuni subsp. jejuni serotype O:23/36 (strain 81-176)	D-isomer specific 2-hydroxyacid dehydrogenase family protein	A0A0H3PB14_CAMJJ
	411543841560854	0.680856	uvrB	Campylobacter jejuni subsp. jejuni serotype O:23/36 (strain 81-176)	UvrABC system protein B	A0A0H3PAS0_CAMJJ			549742803053458	-0.610344	apt	Campylobacter jejuni subsp. jejuni serotype O:23/36 (strain 81-176)	Adenine phosphoribosyltransferase	APT_CAMJJ
	47166348829361	0.680338	mltG	Campylobacter jejuni subsp. jejuni serotype O:23/36 (strain 81-176)	Endolytic murein transglycosylase	A0A0H3PAR8_CAMJJ			261933191832195	-0.608438	CJJ81176_0315	Campylobacter jejuni subsp. jejuni serotype O:23/36 (strain 81-176)	Major antigenic peptide PEB3	A0A0H3PED8_CAMJJ
	226697528657025	0.679716	CJJ81176_1534	Campylobacter jejuni subsp. jejuni serotype O:23/36 (strain 81-176)	Type I restriction enzyme R Protein	A0A0H3PIG5_CAMJJ			308887639086899	-0.607831	thiD	Campylobacter jejuni subsp. jejuni serotype O:23/36 (strain 81-176)	Phosphomethylpyrimidine kinase	A0A0H3PH15_CAMJJ
	382534580769727	0.679598	CJJ81176_1259	Campylobacter jejuni subsp. jejuni serotype O:23/36 (strain 81-176)	Radical SAM domain protein	A0A0H3PA59_CAMJJ			324522872557986	-0.604343	CJJ81176_1649	Campylobacter jejuni subsp. jejuni serotype O:23/36 (strain 81-176)	Iron permease, FTR1 family	A0A0H3P9T5_CAMJJ
	210673248160482	0.67958	fliP	Campylobacter jejuni subsp. jejuni serotype O:23/36 (strain 81-176)	Flagellar biosynthetic protein FliP	A0A0H3PHI3_CAMJJ			622373938208969	-0.600779	trpC	Campylobacter jejuni subsp. jejuni serotype O:23/36 (strain 81-176)	Indole-3-glycerol phosphate synthase	TRPC_CAMJJ
	556422096005515	0.678632	CJJ81176_0481	Campylobacter jejuni subsp. jejuni serotype O:23/36 (strain 81-176)	Uncharacterized protein	A0A0H3PES6_CAMJJ			10218438225445	-0.600682	mobA	Campylobacter jejuni subsp. jejuni serotype O:23/36 (strain 81-176)	Molybdenum cofactor guanylyltransferase	MOBA_CAMJJ
	447713334506625	0.6773	murI	Campylobacter jejuni subsp. jejuni serotype O:23/36 (strain 81-176)	Glutamate racemase	A0A0H3PE69_CAMJJ			397734664623273	-0.600423	rbfA	Campylobacter jejuni subsp. jejuni serotype O:23/36 (strain 81-176)	Ribosome-binding factor A	A0A0H3PBB3_CAMJJ
	265064589874307	0.677163	CJJ81176_0155	Campylobacter jejuni subsp. jejuni serotype O:23/36 (strain 81-176)	DNA_rep/recomb_RecO_N domain-containing protein	A0A0H3PAY5_CAMJJ			404486648297875	-0.596022	wcbK	Campylobacter jejuni subsp. jejuni serotype O:23/36 (strain 81-176)	GDP-mannose 4,6-dehydratase	Q29VV7_CAMJJ
	280209649765332	0.673143	ubiX	Campylobacter jejuni subsp. jejuni serotype O:23/36 (strain 81-176)	Flavin prenyltransferase UbiX	A0A0H3PHL1_CAMJJ			0,886824055064143	-0.593034	CJJ81176_1425	Campylobacter jejuni subsp. jejuni serotype O:23/36 (strain 81-176)	HrEpiB	A0A0H3PIF4_CAMJJ
	351320727562465	0.670993	leuC	Campylobacter jejuni subsp. jejuni serotype O:23/36 (strain 81-176)	3-isopropylmalate dehydratase large subunit	LEUC_CAMJJ			528868393637841	-0.591837	metS	Campylobacter jejuni subsp. jejuni serotype O:23/36 (strain 81-176)	Methionine--tRNA ligase	A0A0H3P9K7_CAMJJ
	318831489929188	0.668912	cydA	Campylobacter jejuni subsp. jejuni serotype O:23/36 (strain 81-176)	Cytochrome d ubiquinol oxidase, subunit I	A0A0H3PA38_CAMJJ			24611528975154	-0.59078	kpsC	Campylobacter jejuni subsp. jejuni serotype O:23/36 (strain 81-176)	Capsule polysaccharide export protein KpsC	A0A0H3PDS0_CAMJJ
	568136135561715	0.666628	murA	Campylobacter jejuni subsp. jejuni serotype O:23/36 (strain 81-176)	UDP-N-acetylglucosamine 1-carboxyvinyltransferase	MURA_CAMJJ			330899697205997	-0.587661	CJJ81176_0428	Campylobacter jejuni subsp. jejuni serotype O:23/36 (strain 81-176)	SPOR domain-containing protein	A0A0H3PC19_CAMJJ
	108327236087488	0.665819	rnj	Campylobacter jejuni subsp. jejuni serotype O:23/36 (strain 81-176)	Ribonuclease J	A0A0H3PA47_CAMJJ			224619850315728	-0.5849	CJJ81176_0395	Campylobacter jejuni subsp. jejuni serotype O:23/36 (strain 81-176)	UPF0323 lipoprotein CJJ81176_0395	Y395_CAMJJ
	238772594436103	0.661236	CJJ81176_1614	Campylobacter jejuni subsp. jejuni serotype O:23/36 (strain 81-176)	Membrane protein, putative	A0A0H3PIM6_CAMJJ			265162640394248	-0.58488	pheS	Campylobacter jejuni subsp. jejuni serotype O:23/36 (strain 81-176)	Phenylalanine--tRNA ligase alpha subunit	SYFA_CAMJJ
	447166441239528	0.660142	CJJ81176_0816	Campylobacter jejuni subsp. jejuni serotype O:23/36 (strain 81-176)	Mur ligase family protein	A0A0H3PAX7_CAMJJ			492431170063128	-0.583372	CJJ81176_0975	Campylobacter jejuni subsp. jejuni serotype O:23/36 (strain 81-176)	Membrane protein, putative, degenerate	A0A0H3PCF8_CAMJJ
	412172414446916	0.658027	mrp	Campylobacter jejuni subsp. jejuni serotype O:23/36 (strain 81-176)	Iron-sulfur cluster carrier protein	A0A0H3PB21_CAMJJ			217944975556514	-0.582394	oorB	Campylobacter jejuni subsp. jejuni serotype O:23/36 (strain 81-176)	2-oxoglutarate:acceptor oxidoreductase, beta subunit	A0A0H3PEA7_CAMJJ
	31664640609817	0.657633	xerH	Campylobacter jejuni subsp. jejuni serotype O:23/36 (strain 81-176)	Tyrosine recombinase XerH	A0A0H3P9N9_CAMJJ			57656974734154	-0.580628	argG	Campylobacter jejuni subsp. jejuni serotype O:23/36 (strain 81-176)	Argininosuccinate synthase	ASSY_CAMJJ
	477678916451341	0.656653	CJJ81176_1157	Campylobacter jejuni subsp. jejuni serotype O:23/36 (strain 81-176)	Alpha-2,3-sialyltransferase	A0A0H3P9T9_CAMJJ			544598096140601	-0.577903	fabF	Campylobacter jejuni subsp. jejuni serotype O:23/36 (strain 81-176)	3-oxoacyl-[acyl-carrier-protein] synthase 2	A0A0H3PF03_CAMJJ
	652257088366269	0.656328	CJJ81176_1158	Campylobacter jejuni subsp. jejuni serotype O:23/36 (strain 81-176)	Sialic acid synthase	A0A0H3PAN1_CAMJJ			903251660275507	-0.573578	tyrS	Campylobacter jejuni subsp. jejuni serotype O:23/36 (strain 81-176)	Tyrosine--tRNA ligase	A0A0H3PDU5_CAMJJ
	598482341650781	0.650651	carA	Campylobacter jejuni subsp. jejuni serotype O:23/36 (strain 81-176)	Carbamoyl-phosphate synthase small chain	A0A0H3PBA0_CAMJJ			700477950592565	-0.572858	CJJ81176_0414	Campylobacter jejuni subsp. jejuni serotype O:23/36 (strain 81-176)	Uncharacterized protein	A0A0H3PBZ1_CAMJJ
	36123490027536	0.648734	ansA	Campylobacter jejuni subsp. jejuni serotype O:23/36 (strain 81-176)	L-asparaginase	A0A0H3PCK6_CAMJJ			194862922103453	-0.571137	lepA	Campylobacter jejuni subsp. jejuni serotype O:23/36 (strain 81-176)	Elongation factor 4	LEPA_CAMJJ
	136469879734084	0.648343	CJJ81176_0449	Campylobacter jejuni subsp. jejuni serotype O:23/36 (strain 81-176)	UPF0029 domain-containing protein	A0A0H3PJ82_CAMJJ			810130521304245	-0.569645	ilvD	Campylobacter jejuni subsp. jejuni serotype O:23/36 (strain 81-176)	Dihydroxy-acid dehydratase	ILVD_CAMJJ
	276853586040569	0.64697	CJJ81176_0013	Campylobacter jejuni subsp. jejuni serotype O:23/36 (strain 81-176)	Acetyltransferase, GNAT family	A0A0H3P9A3_CAMJJ			105971261148372	-0.569179	pta	Campylobacter jejuni subsp. jejuni serotype O:23/36 (strain 81-176)	Phosphate acetyltransferase	A0A0H3P9J6_CAMJJ
	279091792537947	0.6467	CJJ81176_0437	Campylobacter jejuni subsp. jejuni serotype O:23/36 (strain 81-176)	Beta-lactamase	A0A0H3PBN8_CAMJJ			841560709064443	-0.568772	accA	Campylobacter jejuni subsp. jejuni serotype O:23/36 (strain 81-176)	Acetyl-coenzyme A carboxylase carboxyl transferase subunit alpha	ACCA_CAMJJ
	0,888823195463452	0.646545	CJJ81176_0790	Campylobacter jejuni subsp. jejuni serotype O:23/36 (strain 81-176)	Flagella basal body P-ring formation protein FlgA	A0A0H3PD67_CAMJJ			15891162977182	-0.566943	rplQ	Campylobacter jejuni subsp. jejuni serotype O:23/36 (strain 81-176)	50S ribosomal protein L17	RL17_CAMJJ
	361079701789419	0.644564	sppA	Campylobacter jejuni subsp. jejuni serotype O:23/36 (strain 81-176)	Signal peptide peptidase SppA, 36K type	A0A0H3PGQ9_CAMJJ			432871197929236	-0.565914	CJJ81176_0882	Campylobacter jejuni subsp. jejuni serotype O:23/36 (strain 81-176)	Arylsulfate sulfotransferase, degenerate	A0A0H3P9J4_CAMJJ
	380807506054876	0.644	tsaD	Campylobacter jejuni subsp. jejuni serotype O:23/36 (strain 81-176)	tRNA N6-adenosine threonylcarbamoyltransferase	TSAD_CAMJJ			757916693965782	-0.565274	CJJ81176_1398	Campylobacter jejuni subsp. jejuni serotype O:23/36 (strain 81-176)	Hydrogenase, (NiFe)/(NiFeSe) small subunit family	A0A0H3PI76_CAMJJ
	102366112772681	0.642105	rpsI	Campylobacter jejuni subsp. jejuni serotype O:23/36 (strain 81-176)	30S ribosomal protein S9	RS9_CAMJJ			154489208353361	-0.563682	queC	Campylobacter jejuni subsp. jejuni serotype O:23/36 (strain 81-176)	7-cyano-7-deazaguanine synthase	QUEC_CAMJJ
	22271374724136	0.641758	CJJ81176_0715	Campylobacter jejuni subsp. jejuni serotype O:23/36 (strain 81-176)	Uncharacterized protein	A0A0H3PDI8_CAMJJ			324650051147531	-0.559426	guaB	Campylobacter jejuni subsp. jejuni serotype O:23/36 (strain 81-176)	Inosine-5'-monophosphate dehydrogenase	A0A0H3P9P9_CAMJJ
	261199331607635	0.640748	CJJ81176_1087	Campylobacter jejuni subsp. jejuni serotype O:23/36 (strain 81-176)	Uncharacterized protein	A0A0H3PH24_CAMJJ			439745230895975	-0.558924	ppk	Campylobacter jejuni subsp. jejuni serotype O:23/36 (strain 81-176)	Polyphosphate kinase	PPK1_CAMJJ
	22031192943629	0.639472	priA	Campylobacter jejuni subsp. jejuni serotype O:23/36 (strain 81-176)	Primosomal protein N'	A0A0H3P9L4_CAMJJ			291934315051176	-0.558007	fabH2	Campylobacter jejuni subsp. jejuni serotype O:23/36 (strain 81-176)	3-oxoacyl-(Acyl-carrier-protein) synthase, putative	Q2M5Q5_CAMJJ
	327941856259306	0.635905	CJJ81176_0579	Campylobacter jejuni subsp. jejuni serotype O:23/36 (strain 81-176)	Uncharacterized protein	A0A0H3PEV5_CAMJJ			43260823737162	-0.556356	mobB	Campylobacter jejuni subsp. jejuni serotype O:23/36 (strain 81-176)	Molybdopterin-guanine dinucleotide biosynthesis protein MobB	A0A0H3PHM5_CAMJJ
	123543340379653	0.63075	CJJ81176_0794	Campylobacter jejuni subsp. jejuni serotype O:23/36 (strain 81-176)	ABC transporter, permease protein	A0A0H3PDA6_CAMJJ			548669309612424	-0.554831	dnaN	Campylobacter jejuni subsp. jejuni serotype O:23/36 (strain 81-176)	Beta sliding clamp	A0A0H3PA99_CAMJJ
	197396726531095	0.629335	rpoB	Campylobacter jejuni subsp. jejuni serotype O:23/36 (strain 81-176)	DNA-directed RNA polymerase subunit beta	RPOB_CAMJJ			221448482577436	-0.55333	CJJ81176_0910	Campylobacter jejuni subsp. jejuni serotype O:23/36 (strain 81-176)	Amino acid ABC tansporter, permease protein, His/Glu/Gln/Arg/opine family	A0A0H3P9G8_CAMJJ
	38293816409949	0.626635	CJJ81176_1322	Campylobacter jejuni subsp. jejuni serotype O:23/36 (strain 81-176)	Amino acid adenylation domain protein	A0A0H3PBH6_CAMJJ			389572328295747	-0.5525	fabD	Campylobacter jejuni subsp. jejuni serotype O:23/36 (strain 81-176)	Malonyl CoA-acyl carrier protein transacylase	A0A0H3PB04_CAMJJ
	431071337543857	0.62104	CJJ81176_1528	Campylobacter jejuni subsp. jejuni serotype O:23/36 (strain 81-176)	AHS2 domain-containing protein	A0A0H3PDQ6_CAMJJ			29654012585566	-0.550026	CJJ81176_0359	Campylobacter jejuni subsp. jejuni serotype O:23/36 (strain 81-176)	Chemotaxis protein MotA, putative	A0A0H3PAV1_CAMJJ
	405200497805814	0.620446	CJJ81176_1376	Campylobacter jejuni subsp. jejuni serotype O:23/36 (strain 81-176)	Membrane protein, putative	A0A0H3PE98_CAMJJ			382502862702193	-0.550003	CJJ81176_1652	Campylobacter jejuni subsp. jejuni serotype O:23/36 (strain 81-176)	ABC transporter, permease protein	A0A0H3PAT4_CAMJJ
	230790042851702	0.617225	mraY	Campylobacter jejuni subsp. jejuni serotype O:23/36 (strain 81-176)	Phospho-N-acetylmuramoyl-pentapeptide-transferase	MRAY_CAMJJ			101628101596983	-0.54634	CJJ81176_1247	Campylobacter jejuni subsp. jejuni serotype O:23/36 (strain 81-176)	HAD-superfamily hydrolase, subfamily IA, variant 1 family protein	A0A0H3PI47_CAMJJ
	78469893464075	0.612341	CJJ81176_0887	Campylobacter jejuni subsp. jejuni serotype O:23/36 (strain 81-176)	Uncharacterized protein	A0A0H3PHP5_CAMJJ			313039811743625	-0.544919	fliW	Campylobacter jejuni subsp. jejuni serotype O:23/36 (strain 81-176)	Flagellar assembly factor FliW	FLIW_CAMJJ
	244923659670594	0.609641	fmt	Campylobacter jejuni subsp. jejuni serotype O:23/36 (strain 81-176)	Methionyl-tRNA formyltransferase	FMT_CAMJJ			68057151072481	-0.542038	metK	Campylobacter jejuni subsp. jejuni serotype O:23/36 (strain 81-176)	Methionine adenosyltransferase	A0A0H3P9S2_CAMJJ
	72278616129745	0.608149	kpsD	Campylobacter jejuni subsp. jejuni serotype O:23/36 (strain 81-176)	Capsular polysaccharide ABC transporter, periplasmic polysaccharide-binding protein	Q29W27_CAMJJ			313531305926432	-0.541359	CJJ81176_1631	Campylobacter jejuni subsp. jejuni serotype O:23/36 (strain 81-176)	Uncharacterized protein	A0A0H3PIB7_CAMJJ
	480340097273515	0.607769	bioD	Campylobacter jejuni subsp. jejuni serotype O:23/36 (strain 81-176)	ATP-dependent dethiobiotin synthetase BioD	BIOD_CAMJJ			419310401158614	-0.539712	trxB	Campylobacter jejuni subsp. jejuni serotype O:23/36 (strain 81-176)	Thioredoxin reductase	A0A0H3PAE7_CAMJJ
	858877236189467	0.60494	CJJ81176_0586	Campylobacter jejuni subsp. jejuni serotype O:23/36 (strain 81-176)	Uncharacterized protein	A0A0H3PAI3_CAMJJ			740200627927328	-0.534989	ispG	Campylobacter jejuni subsp. jejuni serotype O:23/36 (strain 81-176)	4-hydroxy-3-methylbut-2-en-1-yl diphosphate synthase (flavodoxin)	ISPG_CAMJJ
	183069122464209	0.602618	CJJ81176_1181	Campylobacter jejuni subsp. jejuni serotype O:23/36 (strain 81-176)	Membrane protein, putative	A0A0H3P9T2_CAMJJ			311594668644353	-0.53481	rsmI	Campylobacter jejuni subsp. jejuni serotype O:23/36 (strain 81-176)	Ribosomal RNA small subunit methyltransferase I	A0A0H3PEQ8_CAMJJ
	864033138402128	0.60222	cysQ	Campylobacter jejuni subsp. jejuni serotype O:23/36 (strain 81-176)	CysQ protein	A0A0H3P9S5_CAMJJ			507967529087394	-0.534263	nuoB	Campylobacter jejuni subsp. jejuni serotype O:23/36 (strain 81-176)	NADH-quinone oxidoreductase subunit B	NUOB_CAMJJ
	163018187685297	0.594402	CJJ81176_0968	Campylobacter jejuni subsp. jejuni serotype O:23/36 (strain 81-176)	Uncharacterized protein	A0A0H3P986_CAMJJ			298765246296651	-0.531126	CJJ81176_1375	Campylobacter jejuni subsp. jejuni serotype O:23/36 (strain 81-176)	Toluene tolerance protein, putative	A0A0H3PHT3_CAMJJ
	236744983125583	0.594346	dprA	Campylobacter jejuni subsp. jejuni serotype O:23/36 (strain 81-176)	DNA processing protein A	A0A0H3PC25_CAMJJ			527327190091658	-0.521214	CJJ81176_0836	Campylobacter jejuni subsp. jejuni serotype O:23/36 (strain 81-176)	Amino acid-binding protein	A0A0H3PHN8_CAMJJ
	40708225664972	0.593574	ychF	Campylobacter jejuni subsp. jejuni serotype O:23/36 (strain 81-176)	Ribosome-binding ATPase YchF	A0A0H3P9I9_CAMJJ			412940652957344	-0.520578	CJJ81176_1517	Campylobacter jejuni subsp. jejuni serotype O:23/36 (strain 81-176)	Mannosyl-glycoprotein endo-beta-N-acetylglucosamidase domain protein	A0A0H3PHU2_CAMJJ
	496705066849669	0.592159	CJJ81176_0438	Campylobacter jejuni subsp. jejuni serotype O:23/36 (strain 81-176)	Uncharacterized protein	A0A0H3PEX7_CAMJJ			357539091965767	-0.520505	pheA	Campylobacter jejuni subsp. jejuni serotype O:23/36 (strain 81-176)	Bifunctional chorismate mutase/prephenate dehydratase	A0A0H3PJJ8_CAMJJ
	287306676978617	0.592109	truA	Campylobacter jejuni subsp. jejuni serotype O:23/36 (strain 81-176)	tRNA pseudouridine synthase A	TRUA_CAMJJ			36502315303664	-0.519464	aroA	Campylobacter jejuni subsp. jejuni serotype O:23/36 (strain 81-176)	3-phosphoshikimate 1-carboxyvinyltransferase	AROA_CAMJJ
	326832599819816	0.591497	nuoC	Campylobacter jejuni subsp. jejuni serotype O:23/36 (strain 81-176)	NADH-quinone oxidoreductase	A0A0H3PI37_CAMJJ			438229809546163	-0.519204	CJJ81176_0533	Campylobacter jejuni subsp. jejuni serotype O:23/36 (strain 81-176)	DegT/DnrJ/EryC1/StrS aminotransferase family	A0A0H3PAA8_CAMJJ
	796809195936139	0.589651	nuoD	Campylobacter jejuni subsp. jejuni serotype O:23/36 (strain 81-176)	NADH-quinone oxidoreductase subunit D	NUOD_CAMJJ			40656828737045	-0.517774	CJJ81176_0208	Campylobacter jejuni subsp. jejuni serotype O:23/36 (strain 81-176)	Saccharopine dehydrogenase	A0A0H3PJM2_CAMJJ
	149977690805625	0.587712	CJJ81176_0578	Campylobacter jejuni subsp. jejuni serotype O:23/36 (strain 81-176)	Membrane protein, putative	A0A0H3PJE8_CAMJJ			277074988503705	-0.516222	kdsB	Campylobacter jejuni subsp. jejuni serotype O:23/36 (strain 81-176)	3-deoxy-D-manno-octulosonate cytidylyltransferase	A0A0H3PDH6_CAMJJ
	331239134208995	0.586669	hemB	Campylobacter jejuni subsp. jejuni serotype O:23/36 (strain 81-176)	Delta-aminolevulinic acid dehydratase	A0A0H3PAC6_CAMJJ			0,913904573509952	-0.515714	CJJ81176_1131	Campylobacter jejuni subsp. jejuni serotype O:23/36 (strain 81-176)	Uncharacterized protein	A0A0H3PAK8_CAMJJ
	650670535412403	0.583221	CJJ81176_1431	Campylobacter jejuni subsp. jejuni serotype O:23/36 (strain 81-176)	Putative glycosyl transferase	Q29VV3_CAMJJ			562931416025378	-0.513459	CJJ81176_1161	Campylobacter jejuni subsp. jejuni serotype O:23/36 (strain 81-176)	CMP-Neu5Ac synthetase	A0A0H3PAC3_CAMJJ
	268316874810478	0.58275	CJJ81176_1250	Campylobacter jejuni subsp. jejuni serotype O:23/36 (strain 81-176)	Uncharacterized protein	A0A0H3PA95_CAMJJ			177206558878777	-0.512918	truB	Campylobacter jejuni subsp. jejuni serotype O:23/36 (strain 81-176)	tRNA pseudouridine synthase B	TRUB_CAMJJ
	273034456434349	0.581364	nrfH	Campylobacter jejuni subsp. jejuni serotype O:23/36 (strain 81-176)	Cytochrome c-type protein	A0A0H3PI21_CAMJJ			122169416073748	-0.509868	CJJ81176_0977	Campylobacter jejuni subsp. jejuni serotype O:23/36 (strain 81-176)	DnaJ domain protein	A0A0H3PCG1_CAMJJ
	61792259631264	0.580795	CJJ81176_1469	Campylobacter jejuni subsp. jejuni serotype O:23/36 (strain 81-176)	Pyruvate ferredoxin/flavodoxin oxidoreductase	A0A0H3PAD0_CAMJJ			393388261779413	-0.507506	CJJ81176_1630	Campylobacter jejuni subsp. jejuni serotype O:23/36 (strain 81-176)	NifU family protein	A0A0H3PDU8_CAMJJ
	382011443653701	0.573304	CJJ81176_0312	Campylobacter jejuni subsp. jejuni serotype O:23/36 (strain 81-176)	Uncharacterized protein	A0A0H3PAI0_CAMJJ			132877791399686	-0.506513	cjaC	Campylobacter jejuni subsp. jejuni serotype O:23/36 (strain 81-176)	CjaC protein	A0A0H3P9J8_CAMJJ
	20729703370235	0.571168	uvrA	Campylobacter jejuni subsp. jejuni serotype O:23/36 (strain 81-176)	Excinuclease ABC, A subunit	A0A0H3PAT9_CAMJJ			464699937351837	-0.506225	CJJ81176_0974	Campylobacter jejuni subsp. jejuni serotype O:23/36 (strain 81-176)	META domain-containing protein	A0A0H3P984_CAMJJ
	144964822948741	0.570719	CJJ81176_1442	Campylobacter jejuni subsp. jejuni serotype O:23/36 (strain 81-176)	Uncharacterized protein	Q2A945_CAMJJ			274591273504655	-0.505604	CJJ81176_pVir0027	Campylobacter jejuni subsp. jejuni serotype O:23/36 (strain 81-176)	RepE replication protein, putative	A0A0H3P9X5_CAMJJ
	270787187322256	0.570569	CJJ81176_1509	Campylobacter jejuni subsp. jejuni serotype O:23/36 (strain 81-176)	ThiS family protein	A0A0H3PIC7_CAMJJ			40452708086802	-0.504686	hypA	Campylobacter jejuni subsp. jejuni serotype O:23/36 (strain 81-176)	Hydrogenase maturation factor HypA	A0A0H3PJ56_CAMJJ
	394367151571634	0.570201	mqnD	Campylobacter jejuni subsp. jejuni serotype O:23/36 (strain 81-176)	1,4-dihydroxy-6-naphtoate synthase	A0A0H3PA93_CAMJJ			618209447455116	-0.503548	bioF	Campylobacter jejuni subsp. jejuni serotype O:23/36 (strain 81-176)	8-amino-7-oxononanoate synthase	A0A0H3PAS7_CAMJJ
	253026987452661	0.569154	CJJ81176_1075	Campylobacter jejuni subsp. jejuni serotype O:23/36 (strain 81-176)	Putative integral membrane protein	A0A0H3P9C1_CAMJJ			273675479834576	-0.503499	dapA	Campylobacter jejuni subsp. jejuni serotype O:23/36 (strain 81-176)	4-hydroxy-tetrahydrodipicolinate synthase	DAPA_CAMJJ
	303677142404898	0.568278	racR	Campylobacter jejuni subsp. jejuni serotype O:23/36 (strain 81-176)	DNA-binding response regulator	A0A0H3PI95_CAMJJ			175118938143581	-0.502108	waaF	Campylobacter jejuni subsp. jejuni serotype O:23/36 (strain 81-176)	ADP-heptose--LPS heptosyltransferase II	A0A0H3PAH8_CAMJJ
	204656961585359	0.568031	CJJ81176_0549	Campylobacter jejuni subsp. jejuni serotype O:23/36 (strain 81-176)	Na/Pi-cotransporter, putative	A0A0H3PIT5_CAMJJ			473404151971031	-0.501733	CJJ81176_0216	Campylobacter jejuni subsp. jejuni serotype O:23/36 (strain 81-176)	PhnA domain protein	A0A0H3PIS1_CAMJJ
	31867354481357	0.567423	fliI	Campylobacter jejuni subsp. jejuni serotype O:23/36 (strain 81-176)	H(+)-transporting two-sector ATPase	A0A0H3PAR2_CAMJJ			610283739671066	-0.498739	metX	Campylobacter jejuni subsp. jejuni serotype O:23/36 (strain 81-176)	Homoserine O-acetyltransferase	A0A0H3PCM5_CAMJJ
	634013306121471	0.567229	CJJ81176_0970	Campylobacter jejuni subsp. jejuni serotype O:23/36 (strain 81-176)	Lipoprotein, putative	A0A0H3PA23_CAMJJ			268045018347411	-0.495269	Cjp48	Campylobacter jejuni subsp. jejuni serotype O:23/36 (strain 81-176)	Uncharacterized protein	Q8GJA7_CAMJJ
	280069900744779	0.566169	petB	Campylobacter jejuni subsp. jejuni serotype O:23/36 (strain 81-176)	Cytochrome b	A0A0H3PCR0_CAMJJ			148209615552897	-0.495114	atpF	Campylobacter jejuni subsp. jejuni serotype O:23/36 (strain 81-176)	ATP synthase subunit b	A0A0H3P9L8_CAMJJ
	498946359793294	0.56206	CJJ81176_0817	Campylobacter jejuni subsp. jejuni serotype O:23/36 (strain 81-176)	AB hydrolase-1 domain-containing protein	A0A0H3PAR6_CAMJJ			370308211978831	-0.487312	CJJ81176_0740	Campylobacter jejuni subsp. jejuni serotype O:23/36 (strain 81-176)	Uncharacterized protein	A0A0H3PAS8_CAMJJ
	288381927538619	0.559845	fdhC	Campylobacter jejuni subsp. jejuni serotype O:23/36 (strain 81-176)	Formate dehydrogenase, cytochrome b subunit	A0A0H3PB26_CAMJJ			558753091249362	-0.486407	CJJ81176_1295	Campylobacter jejuni subsp. jejuni serotype O:23/36 (strain 81-176)	Fibronectin type III domain protein	A0A0H3PB24_CAMJJ
	68774450370892	0.555806	CJJ81176_0776	Campylobacter jejuni subsp. jejuni serotype O:23/36 (strain 81-176)	Site-specific DNA-methyltransferase (adenine-specific)	Q0Q7K6_CAMJJ			560218515487827	-0.485081	asd	Campylobacter jejuni subsp. jejuni serotype O:23/36 (strain 81-176)	Aspartate-semialdehyde dehydrogenase	A0A0H3PHA3_CAMJJ
	215334269487257	0.554896	CJJ81176_0708	Campylobacter jejuni subsp. jejuni serotype O:23/36 (strain 81-176)	Invasion phenotype protein	A0A0H3P9Z9_CAMJJ			440462369868728	-0.485018	pheT	Campylobacter jejuni subsp. jejuni serotype O:23/36 (strain 81-176)	Phenylalanine--tRNA ligase beta subunit	A0A0H3PHR2_CAMJJ
	424599980026195	0.554655	nuoI	Campylobacter jejuni subsp. jejuni serotype O:23/36 (strain 81-176)	NADH-quinone oxidoreductase subunit I	NUOI_CAMJJ			291730963138829	-0.482606	argF	Campylobacter jejuni subsp. jejuni serotype O:23/36 (strain 81-176)	Ornithine carbamoyltransferase	OTC_CAMJJ
	601958272553163	0.553665	CJJ81176_0031	Campylobacter jejuni subsp. jejuni serotype O:23/36 (strain 81-176)	Molybdopterin oxidoreductase family protein	A0A0H3PGV5_CAMJJ			261982213607408	-0.482111	CJJ81176_0462	Campylobacter jejuni subsp. jejuni serotype O:23/36 (strain 81-176)	Putative_PNPOx domain-containing protein	A0A0H3PBP8_CAMJJ
	431973239766787	0.55062	purL	Campylobacter jejuni subsp. jejuni serotype O:23/36 (strain 81-176)	Phosphoribosylformylglycinamidine synthase subunit PurL	PURL_CAMJJ			203909218174584	-0.481496	ldh	Campylobacter jejuni subsp. jejuni serotype O:23/36 (strain 81-176)	L-lactate dehydrogenase	A0A0H3P9Y9_CAMJJ
	240217476691066	0.544962	CJJ81176_1107	Campylobacter jejuni subsp. jejuni serotype O:23/36 (strain 81-176)	Uncharacterized protein	A0A0H3PAJ5_CAMJJ			506629629238371	-0.480625	ileS	Campylobacter jejuni subsp. jejuni serotype O:23/36 (strain 81-176)	Isoleucine--tRNA ligase	A0A0H3PAI4_CAMJJ
	256945151604869	0.543425	CJJ81176_0436	Campylobacter jejuni subsp. jejuni serotype O:23/36 (strain 81-176)	GTP-binding protein	A0A0H3PJK4_CAMJJ			156708312655614	-0.479853	CJJ81176_0297	Campylobacter jejuni subsp. jejuni serotype O:23/36 (strain 81-176)	4-oxalocrotonate tautomerase family protein	A0A0H3PAM5_CAMJJ
	559874956130954	0.541985	rimO	Campylobacter jejuni subsp. jejuni serotype O:23/36 (strain 81-176)	Ribosomal protein S12 methylthiotransferase RimO	RIMO_CAMJJ			355712569830755	-0.478612	pseH	Campylobacter jejuni subsp. jejuni serotype O:23/36 (strain 81-176)	Acetyltransferase PseH	PSEH_CAMJJ
	217133174538891	0.541192	smpB	Campylobacter jejuni subsp. jejuni serotype O:23/36 (strain 81-176)	SsrA-binding protein	SSRP_CAMJJ			204031942827752	-0.477842	CJJ81176_0387	Campylobacter jejuni subsp. jejuni serotype O:23/36 (strain 81-176)	Uncharacterized protein	A0A0H3PBJ6_CAMJJ
	345448819253964	0.540655	selA	Campylobacter jejuni subsp. jejuni serotype O:23/36 (strain 81-176)	L-seryl-tRNA(Sec) selenium transferase	SELA_CAMJJ			303725318560873	-0.476877	CJJ81176_0250	Campylobacter jejuni subsp. jejuni serotype O:23/36 (strain 81-176)	Acetyltransferase, GNAT family	A0A0H3PAM7_CAMJJ
	394070858027973	0.540213	CJJ81176_0153	Campylobacter jejuni subsp. jejuni serotype O:23/36 (strain 81-176)	PP-loop family protein	A0A0H3PJ11_CAMJJ			135564831188839	-0.473106	rlmH	Campylobacter jejuni subsp. jejuni serotype O:23/36 (strain 81-176)	Ribosomal RNA large subunit methyltransferase H	RLMH_CAMJJ
	292103010375	0.537497	fdhB	Campylobacter jejuni subsp. jejuni serotype O:23/36 (strain 81-176)	Formate dehydrogenase, iron-sulfur subunit	A0A0H3PDZ8_CAMJJ			194283402999223	-0.472789	hemD	Campylobacter jejuni subsp. jejuni serotype O:23/36 (strain 81-176)	Uroporphyrinogen-III synthase	A0A0H3PD02_CAMJJ
	610157558126438	0.536984	CJJ81176_1082	Campylobacter jejuni subsp. jejuni serotype O:23/36 (strain 81-176)	Acetyltransferase, GNAT family	A0A0H3PCZ7_CAMJJ			198188364155009	-0.47264	topA	Campylobacter jejuni subsp. jejuni serotype O:23/36 (strain 81-176)	DNA topoisomerase 1	A0A0H3PA46_CAMJJ
	368628357081973	0.535685	CJJ81176_1314	Campylobacter jejuni subsp. jejuni serotype O:23/36 (strain 81-176)	Uncharacterized protein	Q2M5Q0_CAMJJ			379403126792726	-0.468949	CJJ81176_0608	Campylobacter jejuni subsp. jejuni serotype O:23/36 (strain 81-176)	Heme chaperone HemW	A0A0H3PC54_CAMJJ
	13411751534689	0.535518	folK	Campylobacter jejuni subsp. jejuni serotype O:23/36 (strain 81-176)	2-amino-4-hydroxy-6-hydroxymethyldihydropteridine pyrophosphokinase	A0A0H3P988_CAMJJ			573814613923573	-0.468617	CJJ81176_0484	Campylobacter jejuni subsp. jejuni serotype O:23/36 (strain 81-176)	HP0268 domain-containing protein	A0A0H3PEN5_CAMJJ
	320456938777873	0.5355	CJJ81176_0214	Campylobacter jejuni subsp. jejuni serotype O:23/36 (strain 81-176)	Transporter, putative	A0A0H3PJE1_CAMJJ			453908024647568	-0.465657	greA	Campylobacter jejuni subsp. jejuni serotype O:23/36 (strain 81-176)	Transcription elongation factor GreA	GREA_CAMJJ
	234038455586731	0.53549	CJJ81176_0535	Campylobacter jejuni subsp. jejuni serotype O:23/36 (strain 81-176)	Nucleoside triphosphate pyrophosphatase	NTPP_CAMJJ			348238282998867	-0.463562	msrP	Campylobacter jejuni subsp. jejuni serotype O:23/36 (strain 81-176)	Protein-methionine-sulfoxide reductase catalytic subunit MsrP	A0A0H3PJB0_CAMJJ
	417163187889674	0.533774	CJJ81176_0694	Campylobacter jejuni subsp. jejuni serotype O:23/36 (strain 81-176)	t(6)A37 threonylcarbamoyladenosine biosynthesis protein TsaE	A0A0H3P9M9_CAMJJ			191349603542896	-0.462365	rplR	Campylobacter jejuni subsp. jejuni serotype O:23/36 (strain 81-176)	50S ribosomal protein L18	RL18_CAMJJ
	493628118919756	0.531966	CJJ81176_1523	Campylobacter jejuni subsp. jejuni serotype O:23/36 (strain 81-176)	Tungsten ABC transporter, ATP-binding protein, putative	A0A0H3PIJ8_CAMJJ			278948207642269	-0.46226	CJJ81176_0612	Campylobacter jejuni subsp. jejuni serotype O:23/36 (strain 81-176)	DNA polymerase III, delta prime subunit, homolog	A0A0H3PBJ8_CAMJJ
	371742456917001	0.531347	CJJ81176_1560	Campylobacter jejuni subsp. jejuni serotype O:23/36 (strain 81-176)	Uncharacterized protein	A0A0H3PA57_CAMJJ			763415170914053	-0.459201	CJJ81176_0280	Campylobacter jejuni subsp. jejuni serotype O:23/36 (strain 81-176)	Uncharacterized protein	A0A0H3PEL5_CAMJJ
	140174744492722	0.530064	trmB	Campylobacter jejuni subsp. jejuni serotype O:23/36 (strain 81-176)	tRNA (guanine-N(7)-)-methyltransferase	TRMB_CAMJJ			291669457869872	-0.458878	petC	Campylobacter jejuni subsp. jejuni serotype O:23/36 (strain 81-176)	Ubiquinol--cytochrome c reductase, cytochrome c1 subunit	A0A0H3P9E8_CAMJJ
	203925093496973	0.529409	secY	Campylobacter jejuni subsp. jejuni serotype O:23/36 (strain 81-176)	Protein translocase subunit SecY	Q0Q7H2_CAMJJ			214208321234133	-0.456783	polA	Campylobacter jejuni subsp. jejuni serotype O:23/36 (strain 81-176)	DNA polymerase I	A0A0H3PEP2_CAMJJ
	221536470438602	0.527037	CJJ81176_0444	Campylobacter jejuni subsp. jejuni serotype O:23/36 (strain 81-176)	Membrane protein, putative	Q29W29_CAMJJ			702325902527848	-0.456657	CJJ81176_1510	Campylobacter jejuni subsp. jejuni serotype O:23/36 (strain 81-176)	MPT synthase subunit 2	A0A0H3PAG4_CAMJJ
	263092795702192	0.525801	CJJ81176_0941	Campylobacter jejuni subsp. jejuni serotype O:23/36 (strain 81-176)	Sodium transporter, putative	A0A0H3PGH7_CAMJJ			155325834108423	-0.453847	CJJ81176_1416	Campylobacter jejuni subsp. jejuni serotype O:23/36 (strain 81-176)	Class I glutamine amidotransferase, putative	A0A0H3PAV9_CAMJJ
	316573019250113	0.523805	racS	Campylobacter jejuni subsp. jejuni serotype O:23/36 (strain 81-176)	Sensor histidine kinase	A0A0H3PAM4_CAMJJ			543357716805886	-0.453456	lysS	Campylobacter jejuni subsp. jejuni serotype O:23/36 (strain 81-176)	Lysine--tRNA ligase	SYK_CAMJJ
	213488042665278	0.522864	CJJ81176_1484	Campylobacter jejuni subsp. jejuni serotype O:23/36 (strain 81-176)	Histidine kinase	A0A0H3PI57_CAMJJ			137156352785045	-0.451688	dcd	Campylobacter jejuni subsp. jejuni serotype O:23/36 (strain 81-176)	dCTP deaminase	A0A0H3PA20_CAMJJ
	10615478276629	0.521003	sixA	Campylobacter jejuni subsp. jejuni serotype O:23/36 (strain 81-176)	Phosphohistidine phosphatase SixA	A0A0H3PD33_CAMJJ			656265293674376	-0.451415	argC	Campylobacter jejuni subsp. jejuni serotype O:23/36 (strain 81-176)	N-acetyl-gamma-glutamyl-phosphate reductase	ARGC_CAMJJ
	170173134231708	0.517056	rpsQ	Campylobacter jejuni subsp. jejuni serotype O:23/36 (strain 81-176)	30S ribosomal protein S17	RS17_CAMJJ			811349205559933	-0.450806	mapA	Campylobacter jejuni subsp. jejuni serotype O:23/36 (strain 81-176)	Outer membrane liproprotein MapA	A0A0H3P9C5_CAMJJ
	360775942215399	0.51462	CJJ81176_0639	Campylobacter jejuni subsp. jejuni serotype O:23/36 (strain 81-176)	Uncharacterized protein	A0A0H3PJC1_CAMJJ			506627997948293	-0.448243	nrdA	Campylobacter jejuni subsp. jejuni serotype O:23/36 (strain 81-176)	Ribonucleoside-diphosphate reductase	A0A0H3PCL7_CAMJJ
	338049665404809	0.513048	fliF	Campylobacter jejuni subsp. jejuni serotype O:23/36 (strain 81-176)	Flagellar M-ring protein	A0A0H3PF34_CAMJJ			282734605725631	-0.447751	CJJ81176_1519	Campylobacter jejuni subsp. jejuni serotype O:23/36 (strain 81-176)	Bacterioferritin, putative	A0A0H3PHZ5_CAMJJ
	27920143901948	0.511738	CJJ81176_1292	Campylobacter jejuni subsp. jejuni serotype O:23/36 (strain 81-176)	Cell division protein FtsX, putative	A0A0H3PHV6_CAMJJ			224405774588744	-0.447097	rpe	Campylobacter jejuni subsp. jejuni serotype O:23/36 (strain 81-176)	Ribulose-phosphate 3-epimerase	A0A0H3PBF9_CAMJJ
	177685228613455	0.51156	acpS	Campylobacter jejuni subsp. jejuni serotype O:23/36 (strain 81-176)	Holo-[acyl-carrier-protein] synthase	ACPS_CAMJJ			836231984698406	-0.446329	fba	Campylobacter jejuni subsp. jejuni serotype O:23/36 (strain 81-176)	Fructose-bisphosphate aldolase	ALF_CAMJJ
	249823185530186	0.495464	secF	Campylobacter jejuni subsp. jejuni serotype O:23/36 (strain 81-176)	Protein-export membrane protein SecF	A0A0H3PAN7_CAMJJ			160649968397767	-0.44198	pglG	Campylobacter jejuni subsp. jejuni serotype O:23/36 (strain 81-176)	General glycosylation pathway protein	A0A0H3PAG8_CAMJJ
	257226070509159	0.495324	CJJ81176_0072	Campylobacter jejuni subsp. jejuni serotype O:23/36 (strain 81-176)	Uncharacterized protein	A0A0H3PCI2_CAMJJ			152888044468242	-0.437261	CJJ81176_1628	Campylobacter jejuni subsp. jejuni serotype O:23/36 (strain 81-176)	TPR_REGION domain-containing protein	A0A0H3PB32_CAMJJ
	2759789266998	0.494477	hydC	Campylobacter jejuni subsp. jejuni serotype O:23/36 (strain 81-176)	Quinone-reactive Ni/Fe hydrogenase, cytochrome b subunit	A0A0H3PIG0_CAMJJ			0,887950184898253	-0.432328	rplK	Campylobacter jejuni subsp. jejuni serotype O:23/36 (strain 81-176)	50S ribosomal protein L11	RL11_CAMJJ
	320051246395627	0.492563	leuB	Campylobacter jejuni subsp. jejuni serotype O:23/36 (strain 81-176)	3-isopropylmalate dehydrogenase	A0A0H3PGS5_CAMJJ			143154179945463	-0.428608	rsmH	Campylobacter jejuni subsp. jejuni serotype O:23/36 (strain 81-176)	Ribosomal RNA small subunit methyltransferase H	RSMH_CAMJJ
	376486845447494	0.492049	dnaB	Campylobacter jejuni subsp. jejuni serotype O:23/36 (strain 81-176)	Replicative DNA helicase	A0A0H3PER2_CAMJJ			449678068046717	-0.426904	CJJ81176_0846	Campylobacter jejuni subsp. jejuni serotype O:23/36 (strain 81-176)	CoA-binding domain protein	A0A0H3PAV3_CAMJJ
	521560777138941	0.490024	rlpA	Campylobacter jejuni subsp. jejuni serotype O:23/36 (strain 81-176)	Endolytic peptidoglycan transglycosylase RlpA	A0A0H3PEI3_CAMJJ			301936856502922	-0.426824	tuf	Campylobacter jejuni subsp. jejuni serotype O:23/36 (strain 81-176)	Elongation factor Tu	EFTU_CAMJJ
	17250591121789	0.48911	cheB	Campylobacter jejuni subsp. jejuni serotype O:23/36 (strain 81-176)	Protein-glutamate methylesterase CheB	A0A0H3PA34_CAMJJ			119994471802759	-0.424904	CJJ81176_0516	Campylobacter jejuni subsp. jejuni serotype O:23/36 (strain 81-176)	MTS domain-containing protein	A0A0H3PAY3_CAMJJ
	123089066919728	0.488161	CJJ81176_0810	Campylobacter jejuni subsp. jejuni serotype O:23/36 (strain 81-176)	PolyA polymerase family protein	A0A0H3PAR4_CAMJJ			180348664219712	-0.424664	CJJ81176_0379	Campylobacter jejuni subsp. jejuni serotype O:23/36 (strain 81-176)	DNA-binding response regulator	A0A0H3PBN1_CAMJJ
	121827954280931	0.484008	CJJ81176_0687	Campylobacter jejuni subsp. jejuni serotype O:23/36 (strain 81-176)	Uncharacterized protein	A0A0H3PAS1_CAMJJ			199084861878149	-0.422036	purC	Campylobacter jejuni subsp. jejuni serotype O:23/36 (strain 81-176)	Phosphoribosylaminoimidazole-succinocarboxamide synthase	PUR7_CAMJJ
	48139516531133	0.483037	CJJ81176_0782	Campylobacter jejuni subsp. jejuni serotype O:23/36 (strain 81-176)	Uncharacterized protein	A0A0H3P9I1_CAMJJ			245172815611198	-0.420846	kpsE	Campylobacter jejuni subsp. jejuni serotype O:23/36 (strain 81-176)	Capsular polysaccharide ABC transporter	A0A0H3PBJ1_CAMJJ
	429015151095553	0.482903	pyrG	Campylobacter jejuni subsp. jejuni serotype O:23/36 (strain 81-176)	CTP synthase	PYRG_CAMJJ			212693309056132	-0.419897	lpxD	Campylobacter jejuni subsp. jejuni serotype O:23/36 (strain 81-176)	UDP-3-O-acylglucosamine N-acyltransferase	A0A0H3PAD5_CAMJJ
	166326002106847	0.482404	rpsA	Campylobacter jejuni subsp. jejuni serotype O:23/36 (strain 81-176)	Ribosomal protein S1	A0A0H3P9L9_CAMJJ			141043895543116	-0.414674	CJJ81176_1124	Campylobacter jejuni subsp. jejuni serotype O:23/36 (strain 81-176)	Thioredoxin domain protein	A0A0H3P9C2_CAMJJ
	533859260118492	0.473627	queA	Campylobacter jejuni subsp. jejuni serotype O:23/36 (strain 81-176)	S-adenosylmethionine:tRNA ribosyltransferase-isomerase	QUEA_CAMJJ			202857480923138	-0.413126	CJJ81176_0490	Campylobacter jejuni subsp. jejuni serotype O:23/36 (strain 81-176)	Uncharacterized protein	A0A0H3PBJ9_CAMJJ
	132935539940266	0.47073	CJJ81176_0843	Campylobacter jejuni subsp. jejuni serotype O:23/36 (strain 81-176)	Membrane protein, putative	A0A0H3PA58_CAMJJ			239192641065978	-0.410534	CJJ81176_0780	Campylobacter jejuni subsp. jejuni serotype O:23/36 (strain 81-176)	Type I site-specific deoxyribonuclease	Q0Q7K2_CAMJJ
	205619395985854	0.4692	kpsT	Campylobacter jejuni subsp. jejuni serotype O:23/36 (strain 81-176)	Capsular polysaccharide ABC transporter, ATP-binding protein	Q93PP2_CAMJJ			195629373910996	-0.405319	CJJ81176_0472	Campylobacter jejuni subsp. jejuni serotype O:23/36 (strain 81-176)	NUDIX domain protein	A0A0H3PBB8_CAMJJ
	211459431259138	0.468764	thiE	Campylobacter jejuni subsp. jejuni serotype O:23/36 (strain 81-176)	Thiamine-phosphate synthase	THIE_CAMJJ			280566036763774	-0.403858	CJJ81176_0659	Campylobacter jejuni subsp. jejuni serotype O:23/36 (strain 81-176)	RNB-like protein	A0A0H3PEW9_CAMJJ
	479443009970885	0.466912	purQ	Campylobacter jejuni subsp. jejuni serotype O:23/36 (strain 81-176)	Phosphoribosylformylglycinamidine synthase subunit PurQ	A0A0H3PC48_CAMJJ			259331790082164	-0.398162	CJJ81176_0255	Campylobacter jejuni subsp. jejuni serotype O:23/36 (strain 81-176)	Nicotinate phosphoribosyltransferase	A0A0H3PB10_CAMJJ
	241333798260923	0.464913	CJJ81176_0335	Campylobacter jejuni subsp. jejuni serotype O:23/36 (strain 81-176)	Membrane protein, putative	A0A0H3PBU0_CAMJJ			162271337925798	-0.396936	CJJ81176_0693	Campylobacter jejuni subsp. jejuni serotype O:23/36 (strain 81-176)	S4 domain protein	A0A0H3PA31_CAMJJ
	377550207007888	0.464204	CJJ81176_1160	Campylobacter jejuni subsp. jejuni serotype O:23/36 (strain 81-176)	Beta-1,4-N-acetylgalactosaminyltransferase	A0A0H3PD15_CAMJJ			159964536862573	-0.396387	yajC	Campylobacter jejuni subsp. jejuni serotype O:23/36 (strain 81-176)	Sec translocon accessory complex subunit YajC	A0A0H3P9B1_CAMJJ
	159491073837536	0.454494	recR	Campylobacter jejuni subsp. jejuni serotype O:23/36 (strain 81-176)	Recombination protein RecR	RECR_CAMJJ			170288968492989	-0.396024	acsA	Campylobacter jejuni subsp. jejuni serotype O:23/36 (strain 81-176)	Acetyl-coenzyme A synthetase	ACSA_CAMJJ
	364801591300467	0.453096	CJJ81176_0275	Campylobacter jejuni subsp. jejuni serotype O:23/36 (strain 81-176)	HDOD domain-containing protein	A0A0H3PJ65_CAMJJ			0,960044314057789	-0.395945	CJJ81176_1732	Campylobacter jejuni subsp. jejuni serotype O:23/36 (strain 81-176)	Uncharacterized protein	A0A0H3PGL0_CAMJJ
	416476231994924	0.452387	CJJ81176_1009	Campylobacter jejuni subsp. jejuni serotype O:23/36 (strain 81-176)	Iron-sulfur cluster-binding domain protein	A0A0H3P9U0_CAMJJ			388001332453922	-0.390015	CJJ81176_1474	Campylobacter jejuni subsp. jejuni serotype O:23/36 (strain 81-176)	DNA helicase	A0A0H3PB11_CAMJJ
	212167826893792	0.451724	CJJ81176_1436	Campylobacter jejuni subsp. jejuni serotype O:23/36 (strain 81-176)	Putative glycosyl transferase	A0A0H3P9U3_CAMJJ			282386205513809	-0.388072	CJJ81176_0610	Campylobacter jejuni subsp. jejuni serotype O:23/36 (strain 81-176)	Aspartokinase	A0A0H3PB58_CAMJJ
	10322419977806	0.449488	nuoG	Campylobacter jejuni subsp. jejuni serotype O:23/36 (strain 81-176)	NADH-quinone oxidoreductase, G subunit	A0A0H3PAC1_CAMJJ			202850622808381	-0.387417	CJJ81176_1653	Campylobacter jejuni subsp. jejuni serotype O:23/36 (strain 81-176)	ABC transporter, permease protein	A0A0H3PAM3_CAMJJ
	277512704273448	0.449064	CJJ81176_0935	Campylobacter jejuni subsp. jejuni serotype O:23/36 (strain 81-176)	DedA family protein	A0A0H3PCE6_CAMJJ			611194715655325	-0.386316	CJJ81176_0471	Campylobacter jejuni subsp. jejuni serotype O:23/36 (strain 81-176)	TonB-dependent receptor, putative, degenerate	A0A0H3PET5_CAMJJ
	168189721910263	0.442586	Cjp33	Campylobacter jejuni subsp. jejuni serotype O:23/36 (strain 81-176)	DUF3991 domain-containing protein	Q8GJC2_CAMJJ			221284908357704	-0.382179	CJJ81176_0288	Campylobacter jejuni subsp. jejuni serotype O:23/36 (strain 81-176)	Methyltransf_25 domain-containing protein	A0A0H3PAA2_CAMJJ
	325261794132462	0.441742	CJJ81176_0550	Campylobacter jejuni subsp. jejuni serotype O:23/36 (strain 81-176)	Penicillin-binding protein	A0A0H3PF42_CAMJJ			202859711720945	-0.381291	CJJ81176_1530	Campylobacter jejuni subsp. jejuni serotype O:23/36 (strain 81-176)	Flavodoxin-like fold domain protein	A0A0H3PAH9_CAMJJ
	119193473993762	0.440374	tatC	Campylobacter jejuni subsp. jejuni serotype O:23/36 (strain 81-176)	Sec-independent protein translocase protein TatC	A0A0H3PAS9_CAMJJ			536190973451788	-0.381138	CJJ81176_0091	Campylobacter jejuni subsp. jejuni serotype O:23/36 (strain 81-176)	Cytokinin riboside 5'-monophosphate phosphoribohydrolase	A0A0H3P9L0_CAMJJ
	207647130379403	0.440064	CJJ81176_1378	Campylobacter jejuni subsp. jejuni serotype O:23/36 (strain 81-176)	Multidrug resistance efflux transporter, putative	A0A0H3PDK5_CAMJJ			101941589677676	-0.379108	CJJ81176_0946	Campylobacter jejuni subsp. jejuni serotype O:23/36 (strain 81-176)	Uncharacterized protein	A0A0H3PGJ7_CAMJJ
	953694917027084	0.439833	glmS	Campylobacter jejuni subsp. jejuni serotype O:23/36 (strain 81-176)	Glutamine--fructose-6-phosphate aminotransferase [isomerizing]	Q0Q7I9_CAMJJ			379841271540035	-0.376517	nusG	Campylobacter jejuni subsp. jejuni serotype O:23/36 (strain 81-176)	Transcription termination/antitermination protein NusG	A0A0H3PER6_CAMJJ
	171294681494013	0.439472	dsbD	Campylobacter jejuni subsp. jejuni serotype O:23/36 (strain 81-176)	Protein-disulfide reductase	A0A0H3PBJ5_CAMJJ			119125590203149	-0.373305	engB	Campylobacter jejuni subsp. jejuni serotype O:23/36 (strain 81-176)	Probable GTP-binding protein EngB	ENGB_CAMJJ
	448720225463227	0.439284	CJJ81176_1062	Campylobacter jejuni subsp. jejuni serotype O:23/36 (strain 81-176)	Uncharacterized protein	A0A0H3PAL5_CAMJJ			305511219308139	-0.373038	CJJ81176_0681	Campylobacter jejuni subsp. jejuni serotype O:23/36 (strain 81-176)	Peptidase, M24 family	A0A0H3PAK7_CAMJJ
	125670796941119	0.438138	CJJ81176_pTet0043	Campylobacter jejuni subsp. jejuni serotype O:23/36 (strain 81-176)	Cpp46	Q69B91_CAMJJ			569827886724394	-0.37085	CJJ81176_0179	Campylobacter jejuni subsp. jejuni serotype O:23/36 (strain 81-176)	Cation ABC transporter, periplasmic cation-binding protein	A0A0H3PIV9_CAMJJ
	341481809040186	0.43785	dusB	Campylobacter jejuni subsp. jejuni serotype O:23/36 (strain 81-176)	tRNA-dihydrouridine synthase	A0A0H3PAT2_CAMJJ			186097998492963	-0.369408	murE	Campylobacter jejuni subsp. jejuni serotype O:23/36 (strain 81-176)	UDP-N-acetylmuramoyl-L-alanyl-D-glutamate--2,6-diaminopimelate ligase	A0A0H3P9Z7_CAMJJ
	52016388830424	0.435788	gapA	Campylobacter jejuni subsp. jejuni serotype O:23/36 (strain 81-176)	Glyceraldehyde-3-phosphate dehydrogenase	A0A0H3P9T1_CAMJJ			281041775194255	-0.366179	CJJ81176_0987	Campylobacter jejuni subsp. jejuni serotype O:23/36 (strain 81-176)	Uncharacterized protein	A0A0H3PGI9_CAMJJ
	29868014782526	0.427831	lgtF	Campylobacter jejuni subsp. jejuni serotype O:23/36 (strain 81-176)	LgtF	Q2TJD0_CAMJJ			192429774238717	-0.364174	nusA	Campylobacter jejuni subsp. jejuni serotype O:23/36 (strain 81-176)	Transcription termination/antitermination protein NusA	A0A0H3PB61_CAMJJ
	134004454207998	0.424204	ribH	Campylobacter jejuni subsp. jejuni serotype O:23/36 (strain 81-176)	6,7-dimethyl-8-ribityllumazine synthase	RISB_CAMJJ			223800698873117	-0.36342	CJJ81176_0779	Campylobacter jejuni subsp. jejuni serotype O:23/36 (strain 81-176)	Uncharacterized protein	Q0Q7K3_CAMJJ
	65059581256188	0.420112	lptD	Campylobacter jejuni subsp. jejuni serotype O:23/36 (strain 81-176)	LPS-assembly protein LptD	A0A0H3PB07_CAMJJ			281392502458236	-0.359692	pseF	Campylobacter jejuni subsp. jejuni serotype O:23/36 (strain 81-176)	Pseudaminic acid cytidylyltransferase	PSEF_CAMJJ
	225249684216777	0.417488	pyrB	Campylobacter jejuni subsp. jejuni serotype O:23/36 (strain 81-176)	Aspartate carbamoyltransferase	PYRB_CAMJJ			273012623443498	-0.358814	CJJ81176_1525	Campylobacter jejuni subsp. jejuni serotype O:23/36 (strain 81-176)	Tungstate ABC transporter, periplasmic tungstate-binding protein, putative	A0A0H3PAU0_CAMJJ
	249691168776281	0.41344	CJJ81176_0392	Campylobacter jejuni subsp. jejuni serotype O:23/36 (strain 81-176)	Iron-sulfur cluster-binding domain protein	A0A0H3PBU4_CAMJJ			602726973870275	-0.355895	sucC	Campylobacter jejuni subsp. jejuni serotype O:23/36 (strain 81-176)	Succinate--CoA ligase [ADP-forming] subunit beta	SUCC_CAMJJ
	172259773157851	0.411432	CJJ81176_0236	Campylobacter jejuni subsp. jejuni serotype O:23/36 (strain 81-176)	Oligopeptide transporter, OPT family	A0A0H3PBE0_CAMJJ			535100832456139	-0.354293	panC	Campylobacter jejuni subsp. jejuni serotype O:23/36 (strain 81-176)	Pantothenate synthetase	PANC_CAMJJ
	209170243027233	0.409215	wlaB	Campylobacter jejuni subsp. jejuni serotype O:23/36 (strain 81-176)	ABC transporter, permease/ATP-binding protein	A0A0H3PAF5_CAMJJ			281492141567817	-0.351301	fdhD	Campylobacter jejuni subsp. jejuni serotype O:23/36 (strain 81-176)	Sulfur carrier protein FdhD	A0A0H3PAD3_CAMJJ
	146127695337608	0.407242	pldA	Campylobacter jejuni subsp. jejuni serotype O:23/36 (strain 81-176)	Phospholipase A1	A0A0H3PBB2_CAMJJ			33852792550537	-0.350803	sdhA	Campylobacter jejuni subsp. jejuni serotype O:23/36 (strain 81-176)	Succinate dehydrogenase, flavoprotein subunit	A0A0H3PBQ2_CAMJJ
	224080297548494	0.403996	miaB	Campylobacter jejuni subsp. jejuni serotype O:23/36 (strain 81-176)	tRNA-2-methylthio-N(6)-dimethylallyladenosine synthase	MIAB_CAMJJ			338221446581916	-0.348972	CJJ81176_1204	Campylobacter jejuni subsp. jejuni serotype O:23/36 (strain 81-176)	Methyl-accepting chemotaxis protein	A0A0H3P9C4_CAMJJ
	215948943305766	0.403592	mutS	Campylobacter jejuni subsp. jejuni serotype O:23/36 (strain 81-176)	Endonuclease MutS2	A0A0H3PAE5_CAMJJ			125082940418407	-0.348472	CJJ81176_0074	Campylobacter jejuni subsp. jejuni serotype O:23/36 (strain 81-176)	Uncharacterized protein	A0A0H3PCJ6_CAMJJ
	0,991031844126375	0.402125	ruvC	Campylobacter jejuni subsp. jejuni serotype O:23/36 (strain 81-176)	Crossover junction endodeoxyribonuclease RuvC	RUVC_CAMJJ			211675962557209	-0.34583	CJJ81176_1475	Campylobacter jejuni subsp. jejuni serotype O:23/36 (strain 81-176)	PDDEXK_1 domain-containing protein	A0A0H3PDK8_CAMJJ
	216208350030105	0.400176	CJJ81176_1227	Campylobacter jejuni subsp. jejuni serotype O:23/36 (strain 81-176)	PGBA_N domain-containing protein	A0A0H3PCR9_CAMJJ			250805141020903	-0.342679	CJJ81176_0742	Campylobacter jejuni subsp. jejuni serotype O:23/36 (strain 81-176)	Pyridoxal phosphate homeostasis protein	A0A0H3PA08_CAMJJ
	125989604807817	0.400009	purM	Campylobacter jejuni subsp. jejuni serotype O:23/36 (strain 81-176)	Phosphoribosylformylglycinamidine cyclo-ligase	Q0Q7I1_CAMJJ			208545787157096	-0.341873	CJJ81176_1232	Campylobacter jejuni subsp. jejuni serotype O:23/36 (strain 81-176)	Uncharacterized protein	A0A0H3PCX2_CAMJJ
	345075576403981	0.397612	pbpC	Campylobacter jejuni subsp. jejuni serotype O:23/36 (strain 81-176)	Penicillin-binding protein 2	A0A0H3PC37_CAMJJ			189219412185934	-0.341046	rny	Campylobacter jejuni subsp. jejuni serotype O:23/36 (strain 81-176)	Ribonuclease Y	RNY_CAMJJ
	27468458569563	0.397328	ilvB	Campylobacter jejuni subsp. jejuni serotype O:23/36 (strain 81-176)	Acetolactate synthase	A0A0H3PEJ1_CAMJJ			109387112356033	-0.334399	CJJ81176_0658	Campylobacter jejuni subsp. jejuni serotype O:23/36 (strain 81-176)	Uncharacterized protein	A0A0H3PAA0_CAMJJ
	315993349453188	0.396704	pglA	Campylobacter jejuni subsp. jejuni serotype O:23/36 (strain 81-176)	General glycosylation pathway protein	A0A0H3P9G5_CAMJJ			245060698144188	-0.33273	CJJ81176_0046	Campylobacter jejuni subsp. jejuni serotype O:23/36 (strain 81-176)	Methyl-accepting chemotaxis protein	A0A0H3P9J9_CAMJJ
	121436653314797	0.395256	CJJ81176_0865	Campylobacter jejuni subsp. jejuni serotype O:23/36 (strain 81-176)	Uncharacterized protein	A0A0H3P9K0_CAMJJ			108723884874151	-0.332254	rpsM	Campylobacter jejuni subsp. jejuni serotype O:23/36 (strain 81-176)	30S ribosomal protein S13	RS13_CAMJJ
	205934388951098	0.393681	CJJ81176_1240	Campylobacter jejuni subsp. jejuni serotype O:23/36 (strain 81-176)	Histidine kinase	A0A0H3PAP6_CAMJJ			162059437034528	-0.32989	pglC	Campylobacter jejuni subsp. jejuni serotype O:23/36 (strain 81-176)	General glycosylation pathway protein	A0A0H3PCV4_CAMJJ
	146412997633664	0.392451	CJJ81176_1535	Campylobacter jejuni subsp. jejuni serotype O:23/36 (strain 81-176)	RloH	A0A0H3PAE0_CAMJJ			116963266840738	-0.326873	CJJ81176_0374	Campylobacter jejuni subsp. jejuni serotype O:23/36 (strain 81-176)	CheX domain-containing protein	A0A0H3PC13_CAMJJ
	275605576826157	0.38879	pdxJ	Campylobacter jejuni subsp. jejuni serotype O:23/36 (strain 81-176)	Pyridoxine 5'-phosphate synthase	PDXJ_CAMJJ			144697074818937	-0.326745	nth	Campylobacter jejuni subsp. jejuni serotype O:23/36 (strain 81-176)	Endonuclease III	A0A0H3PEB4_CAMJJ
	179315103158934	0.38453	CJJ81176_0965	Campylobacter jejuni subsp. jejuni serotype O:23/36 (strain 81-176)	Permease, putative	A0A0H3PCF2_CAMJJ			473628251711022	-0.325336	rbr	Campylobacter jejuni subsp. jejuni serotype O:23/36 (strain 81-176)	Rubrerythrin	A0A0H3PCH2_CAMJJ
	336819075548035	0.381941	xth	Campylobacter jejuni subsp. jejuni serotype O:23/36 (strain 81-176)	Exodeoxyribonuclease III	A0A0H3PEV1_CAMJJ			262971890848084	-0.325248	CJJ81176_1187	Campylobacter jejuni subsp. jejuni serotype O:23/36 (strain 81-176)	Probable transcriptional regulatory protein CJJ81176_1187	Y1187_CAMJJ
	164042641237799	0.381662	CJJ81176_1025	Campylobacter jejuni subsp. jejuni serotype O:23/36 (strain 81-176)	Mechanosensitive ion channel family protein	A0A0H3P9F9_CAMJJ			159395538540079	-0.320298	CJJ81176_0034	Campylobacter jejuni subsp. jejuni serotype O:23/36 (strain 81-176)	Uncharacterized protein	Q1HG73_CAMJJ
	310967132770483	0.376186	CJJ81176_0178	Campylobacter jejuni subsp. jejuni serotype O:23/36 (strain 81-176)	Cation ABC transporter, ATP-binding protein	A0A0H3PBC1_CAMJJ			109307102620536	-0.318166	pgi	Campylobacter jejuni subsp. jejuni serotype O:23/36 (strain 81-176)	Glucose-6-phosphate isomerase	A0A0H3PAP2_CAMJJ
	252615336563094	0.371278	CJJ81176_0295	Campylobacter jejuni subsp. jejuni serotype O:23/36 (strain 81-176)	SPFH domain / Band 7 family protein	A0A0H3PBT4_CAMJJ			390733016743533	-0.317851	peb1C	Campylobacter jejuni subsp. jejuni serotype O:23/36 (strain 81-176)	Probable ABC transporter ATP-binding protein PEB1C	PEB1C_CAMJJ
	107930812758226	0.369378	CJJ81176_1365	Campylobacter jejuni subsp. jejuni serotype O:23/36 (strain 81-176)	Membrane protein, putative	A0A0H3PE64_CAMJJ			22341778926783	-0.317422	CJJ81176_0626	Campylobacter jejuni subsp. jejuni serotype O:23/36 (strain 81-176)	MotA_ExbB domain-containing protein	A0A0H3PAI8_CAMJJ
	194676276562396	0.367186	gatC	Campylobacter jejuni subsp. jejuni serotype O:23/36 (strain 81-176)	Aspartyl/glutamyl-tRNA(Asn/Gln) amidotransferase subunit C	GATC_CAMJJ			431296964706148	-0.315102	pckA	Campylobacter jejuni subsp. jejuni serotype O:23/36 (strain 81-176)	Phosphoenolpyruvate carboxykinase (ATP)	PCKA_CAMJJ
	336764294088556	0.36523	CJJ81176_1608	Campylobacter jejuni subsp. jejuni serotype O:23/36 (strain 81-176)	Uncharacterized protein	A0A0H3PI11_CAMJJ			683580248797004	-0.313055	glyA	Campylobacter jejuni subsp. jejuni serotype O:23/36 (strain 81-176)	Serine hydroxymethyltransferase	GLYA_CAMJJ
	214519665804871	0.364947	queE	Campylobacter jejuni subsp. jejuni serotype O:23/36 (strain 81-176)	7-carboxy-7-deazaguanine synthase	A0A0H3PAN0_CAMJJ			145475433915452	-0.310986	CJJ81176_0144	Campylobacter jejuni subsp. jejuni serotype O:23/36 (strain 81-176)	MotA/TolQ/ExbB proton channel family protein	A0A0H3P994_CAMJJ
	262062204695244	0.36168	hemC	Campylobacter jejuni subsp. jejuni serotype O:23/36 (strain 81-176)	Porphobilinogen deaminase	HEM3_CAMJJ			246714323008715	-0.310917	ftsK	Campylobacter jejuni subsp. jejuni serotype O:23/36 (strain 81-176)	DNA translocase FtsK	FTSK_CAMJJ
	192776334959086	0.358314	CJJ81176_1032	Campylobacter jejuni subsp. jejuni serotype O:23/36 (strain 81-176)	Cytochrome c biogenesis protein, CcmF/CycK/CcsA family	A0A0H3PCT8_CAMJJ			250288888556825	-0.310303	CJJ81176_1533	Campylobacter jejuni subsp. jejuni serotype O:23/36 (strain 81-176)	Oxidoreductase, zinc-binding dehydrogenase family	A0A0H3PDJ1_CAMJJ
	460298922158315	0.354722	CJJ81176_1527	Campylobacter jejuni subsp. jejuni serotype O:23/36 (strain 81-176)	AHS1 domain-containing protein	A0A0H3P9V8_CAMJJ			401801651524846	-0.309697	ispA	Campylobacter jejuni subsp. jejuni serotype O:23/36 (strain 81-176)	Geranyltranstransferase	A0A0H3PHW0_CAMJJ
	245647880237532	0.353975	hisH1	Campylobacter jejuni subsp. jejuni serotype O:23/36 (strain 81-176)	Imidazole glycerol phosphate synthase subunit HisH 1	HIS51_CAMJJ			237957806201632	-0.309645	CJJ81176_0717	Campylobacter jejuni subsp. jejuni serotype O:23/36 (strain 81-176)	Peptidyl-prolyl cis-trans isomerase D, homolog	A0A0H3PHF3_CAMJJ
	233189101439143	0.349387	CJJ81176_0677	Campylobacter jejuni subsp. jejuni serotype O:23/36 (strain 81-176)	OstA family protein	A0A0H3PBM4_CAMJJ			117080344193473	-0.308677	CJJ81176_1222	Campylobacter jejuni subsp. jejuni serotype O:23/36 (strain 81-176)	Lipoprotein, putative	A0A0H3PH37_CAMJJ
	111715220426162	0.348631	pyrH	Campylobacter jejuni subsp. jejuni serotype O:23/36 (strain 81-176)	Uridylate kinase	PYRH_CAMJJ			142448261482539	-0.307221	CJJ81176_0714	Campylobacter jejuni subsp. jejuni serotype O:23/36 (strain 81-176)	Membrane protein, putative	A0A0H3PDB7_CAMJJ
	2486244915605	0.343526	pal	Campylobacter jejuni subsp. jejuni serotype O:23/36 (strain 81-176)	Peptidoglycan-associated protein	A0A0H3PEU8_CAMJJ			234320698111308	-0.306042	katA	Campylobacter jejuni subsp. jejuni serotype O:23/36 (strain 81-176)	Catalase	A0A0H3P9Q4_CAMJJ
	16916625036515	0.342048	CJJ81176_0918	Campylobacter jejuni subsp. jejuni serotype O:23/36 (strain 81-176)	Uncharacterized protein	A0A0H3PA77_CAMJJ			145761090202862	-0.301084	CJJ81176_0897	Campylobacter jejuni subsp. jejuni serotype O:23/36 (strain 81-176)	ABC transporter, ATP-binding protein	A0A0H3PDE7_CAMJJ
	111769716728313	0.334423	CJJ81176_0076	Campylobacter jejuni subsp. jejuni serotype O:23/36 (strain 81-176)	Uncharacterized protein	A0A0H3PGT6_CAMJJ			207290091115458	-0.298688	CJJ81176_0220	Campylobacter jejuni subsp. jejuni serotype O:23/36 (strain 81-176)	HTH OST-type domain-containing protein	A0A0H3PB02_CAMJJ
	148370657315793	0.333607	CJJ81176_1086	Campylobacter jejuni subsp. jejuni serotype O:23/36 (strain 81-176)	Zinc metalloprotease	A0A0H3PCV7_CAMJJ			733934921005576	-0.296009	ciaB	Campylobacter jejuni subsp. jejuni serotype O:23/36 (strain 81-176)	Invasion antigen B	A0A0H3P9J5_CAMJJ
	171267888877079	0.333469	hemN	Campylobacter jejuni subsp. jejuni serotype O:23/36 (strain 81-176)	Coproporphyrinogen-III oxidase	A0A0H3P9G7_CAMJJ			163022777400619	-0.292266	CJJ81176_1306	Campylobacter jejuni subsp. jejuni serotype O:23/36 (strain 81-176)	SurA_N domain-containing protein	A0A0H3PHX6_CAMJJ
	136450990246351	0.330301	CJJ81176_1119	Campylobacter jejuni subsp. jejuni serotype O:23/36 (strain 81-176)	DNA helicase	A0A0H3PH62_CAMJJ			272854704490177	-0.290482	sdhB	Campylobacter jejuni subsp. jejuni serotype O:23/36 (strain 81-176)	Succinate dehydrogenase, iron-sulfur protein subunit	A0A0H3PJB7_CAMJJ
	122745037620014	0.330044	htpG	Campylobacter jejuni subsp. jejuni serotype O:23/36 (strain 81-176)	Chaperone protein HtpG	HTPG_CAMJJ			139918980699436	-0.286506	ispDF	Campylobacter jejuni subsp. jejuni serotype O:23/36 (strain 81-176)	Bifunctional enzyme IspD/IspF	ISPDF_CAMJJ
	454036096222756	0.329205	CJJ81176_0488	Campylobacter jejuni subsp. jejuni serotype O:23/36 (strain 81-176)	Peptidase, putative	A0A0H3PA94_CAMJJ			15009808674499	-0.28254	metN	Campylobacter jejuni subsp. jejuni serotype O:23/36 (strain 81-176)	Methionine import ATP-binding protein MetN	A0A0H3PHE3_CAMJJ
	266689788473628	0.323034	fliM	Campylobacter jejuni subsp. jejuni serotype O:23/36 (strain 81-176)	Flagellar motor switch protein FliM	A0A0H3P9L2_CAMJJ			188660961738065	-0.281993	CJJ81176_0672	Campylobacter jejuni subsp. jejuni serotype O:23/36 (strain 81-176)	Hydrolase, TatD family	A0A0H3PAG9_CAMJJ
	146073027471367	0.319474	CJJ81176_0166	Campylobacter jejuni subsp. jejuni serotype O:23/36 (strain 81-176)	Peptidase, M23/M37 family	A0A0H3PIR6_CAMJJ			164046491176415	-0.274196	uppS	Campylobacter jejuni subsp. jejuni serotype O:23/36 (strain 81-176)	Isoprenyl transferase	A0A0H3PA25_CAMJJ
	191413114749604	0.315769	kdpB	Campylobacter jejuni subsp. jejuni serotype O:23/36 (strain 81-176)	Potassium-transporting ATPase ATP-binding subunit	A0A0H3P9N4_CAMJJ			172310260717789	-0.273255	CJJ81176_1076	Campylobacter jejuni subsp. jejuni serotype O:23/36 (strain 81-176)	Hydrolase, carbon-nitrogen family	A0A0H3PAM8_CAMJJ
	39663041409872	0.315671	pyk	Campylobacter jejuni subsp. jejuni serotype O:23/36 (strain 81-176)	Pyruvate kinase	A0A0H3PIY7_CAMJJ			161575676607522	-0.273124	trmA	Campylobacter jejuni subsp. jejuni serotype O:23/36 (strain 81-176)	tRNA/tmRNA (uracil-C(5))-methyltransferase	TRMA_CAMJJ
	28120789976499	0.314707	CJJ81176_0107	Campylobacter jejuni subsp. jejuni serotype O:23/36 (strain 81-176)	Uncharacterized protein	A0A0H3PAB0_CAMJJ			126196342082873	-0.268789	ccoP	Campylobacter jejuni subsp. jejuni serotype O:23/36 (strain 81-176)	Cbb3-type cytochrome c oxidase subunit	A0A0H3PBD1_CAMJJ
	111778682191328	0.31179	CJJ81176_1159	Campylobacter jejuni subsp. jejuni serotype O:23/36 (strain 81-176)	UDP-N-acetylglucosamine 2-epimerase	A0A0H3P9P3_CAMJJ			298813097660582	-0.265491	ftsY	Campylobacter jejuni subsp. jejuni serotype O:23/36 (strain 81-176)	Signal recognition particle receptor FtsY	A0A0H3P9Y3_CAMJJ
	298480232242976	0.305387	rpiB	Campylobacter jejuni subsp. jejuni serotype O:23/36 (strain 81-176)	Ribose 5-phosphate isomerase B	A0A0H3P982_CAMJJ			338341762205597	-0.260726	CJJ81176_1634	Campylobacter jejuni subsp. jejuni serotype O:23/36 (strain 81-176)	PDZ domain protein	A0A0H3PE83_CAMJJ
	460894723200851	0.30462	dapF	Campylobacter jejuni subsp. jejuni serotype O:23/36 (strain 81-176)	Diaminopimelate epimerase	DAPF_CAMJJ			312086673415408	-0.259966	purH	Campylobacter jejuni subsp. jejuni serotype O:23/36 (strain 81-176)	Bifunctional purine biosynthesis protein PurH	PUR9_CAMJJ
	251760481574785	0.304306	Cjp45	Campylobacter jejuni subsp. jejuni serotype O:23/36 (strain 81-176)	Uncharacterized protein	Q8GJB0_CAMJJ			200100098799825	-0.257106	CJJ81176_0466	Campylobacter jejuni subsp. jejuni serotype O:23/36 (strain 81-176)	Aminopyrimidine aminohydrolase	A0A0H3PAD1_CAMJJ
	432541177685141	0.302456	CJJ81176_1185	Campylobacter jejuni subsp. jejuni serotype O:23/36 (strain 81-176)	Uncharacterized protein	A0A0H3PH47_CAMJJ			248585440368442	-0.255487	CJJ81176_1286	Campylobacter jejuni subsp. jejuni serotype O:23/36 (strain 81-176)	Oxidoreductase, 2-nitropropane dioxygenase family	A0A0H3P9Q8_CAMJJ
	142401345208956	0.302155	CJJ81176_1023	Campylobacter jejuni subsp. jejuni serotype O:23/36 (strain 81-176)	Cell division protein FtsH, putative	A0A0H3P9G2_CAMJJ			229286480880189	-0.254424	accC-2	Campylobacter jejuni subsp. jejuni serotype O:23/36 (strain 81-176)	Biotin carboxylase	A0A0H3PAF7_CAMJJ
	277243803457978	0.296764	thiC	Campylobacter jejuni subsp. jejuni serotype O:23/36 (strain 81-176)	Phosphomethylpyrimidine synthase	THIC_CAMJJ			238377721112256	-0.251852	CJJ81176_0327	Campylobacter jejuni subsp. jejuni serotype O:23/36 (strain 81-176)	Uncharacterized protein	A0A0H3PC30_CAMJJ
	273763722983333	0.29661	CJJ81176_0637	Campylobacter jejuni subsp. jejuni serotype O:23/36 (strain 81-176)	Outer membrane efflux protein	A0A0H3PB43_CAMJJ			235064247789985	-0.251741	CJJ81176_0187	Campylobacter jejuni subsp. jejuni serotype O:23/36 (strain 81-176)	Uncharacterized protein	A0A0H3PBM5_CAMJJ
	405512330254262	0.295919	CJJ81176_1559	Campylobacter jejuni subsp. jejuni serotype O:23/36 (strain 81-176)	Uncharacterized protein	A0A0H3PAI7_CAMJJ			168657077753537	-0.24245	hypE	Campylobacter jejuni subsp. jejuni serotype O:23/36 (strain 81-176)	Hydrogenase expression/formation protein HypE	A0A0H3PBL4_CAMJJ
	189531445889482	0.295013	hisD	Campylobacter jejuni subsp. jejuni serotype O:23/36 (strain 81-176)	Histidinol dehydrogenase	A0A0H3PIL4_CAMJJ			150890112846679	-0.238031	CJJ81176_0021	Campylobacter jejuni subsp. jejuni serotype O:23/36 (strain 81-176)	Pyr_redox_2 domain-containing protein	A0A0H3P9M6_CAMJJ
	16185060936174	0.293939	fabZ	Campylobacter jejuni subsp. jejuni serotype O:23/36 (strain 81-176)	3-hydroxyacyl-[acyl-carrier-protein] dehydratase FabZ	FABZ_CAMJJ			16975724049092	-0.237137	bioA	Campylobacter jejuni subsp. jejuni serotype O:23/36 (strain 81-176)	7,8-diamino-pelargonic acid aminotransferase	A0A0H3PBD0_CAMJJ
	631048060962347	0.292348	speA	Campylobacter jejuni subsp. jejuni serotype O:23/36 (strain 81-176)	Arginine decarboxylase	A0A0H3P9I8_CAMJJ			247565354698959	-0.23487	pflA	Campylobacter jejuni subsp. jejuni serotype O:23/36 (strain 81-176)	Paralyzed flagella protein PflA	A0A0H3PAU5_CAMJJ
	697044352215071	0.285267	ilvA	Campylobacter jejuni subsp. jejuni serotype O:23/36 (strain 81-176)	Threonine dehydratase	A0A0H3PHQ7_CAMJJ			251628461547479	-0.23295	modC	Campylobacter jejuni subsp. jejuni serotype O:23/36 (strain 81-176)	Molybdenum ABC transporter, ATP-binding protein	Q29W36_CAMJJ
	205372143462417	0.284591	napL	Campylobacter jejuni subsp. jejuni serotype O:23/36 (strain 81-176)	NapL protein	A0A0H3PAR1_CAMJJ			263614347425459	-0.232936	ilvH	Campylobacter jejuni subsp. jejuni serotype O:23/36 (strain 81-176)	Acetolactate synthase	A0A0H3PBV0_CAMJJ
	194783018148064	0.284225	thiJ	Campylobacter jejuni subsp. jejuni serotype O:23/36 (strain 81-176)	4-methyl-5(B-hydroxyethyl)-thiazole monophosphate biosynthesis enzyme	A0A0H3PAP1_CAMJJ			176312215432148	-0.231289	sucD	Campylobacter jejuni subsp. jejuni serotype O:23/36 (strain 81-176)	Succinate--CoA ligase [ADP-forming] subunit alpha	A0A0H3PAY1_CAMJJ
	398043794659705	0.280782	porA	Campylobacter jejuni subsp. jejuni serotype O:23/36 (strain 81-176)	Major outer membrane protein	A0A0H3PI91_CAMJJ			202345218971258	-0.230983	CJJ81176_0675	Campylobacter jejuni subsp. jejuni serotype O:23/36 (strain 81-176)	3-deoxy-D-manno-octulosonate 8-phosphate phosphatase KdsC	A0A0H3PAC8_CAMJJ
	165327280943001	0.27913	pglF	Campylobacter jejuni subsp. jejuni serotype O:23/36 (strain 81-176)	General glycosylation pathway protein	A0A0H3P9F0_CAMJJ			204786894300133	-0.230928	CJJ81176_0265	Campylobacter jejuni subsp. jejuni serotype O:23/36 (strain 81-176)	Cysteine desulfurase	A0A0H3PBV6_CAMJJ
	197145082457844	0.272918	lpxC	Campylobacter jejuni subsp. jejuni serotype O:23/36 (strain 81-176)	UDP-3-O-acyl-N-acetylglucosamine deacetylase	LPXC_CAMJJ			200543429883597	-0.225518	CJJ81176_0124	Campylobacter jejuni subsp. jejuni serotype O:23/36 (strain 81-176)	Lipoprotein, putative	A0A0H3PA44_CAMJJ
	124372672891218	0.271395	pcm	Campylobacter jejuni subsp. jejuni serotype O:23/36 (strain 81-176)	L-isoaspartyl protein carboxyl methyltransferase	A0A0H3PIU0_CAMJJ			164339040624673	-0.223773	nspC	Campylobacter jejuni subsp. jejuni serotype O:23/36 (strain 81-176)	Carboxynorspermidine/carboxyspermidine decarboxylase	A0A0H3PBH7_CAMJJ
	132798653746042	0.268954	CJJ81176_1432	Campylobacter jejuni subsp. jejuni serotype O:23/36 (strain 81-176)	Galactosyltransferase	A0A0H3PDP3_CAMJJ			175498323401599	-0.206424	guaA	Campylobacter jejuni subsp. jejuni serotype O:23/36 (strain 81-176)	GMP synthase [glutamine-hydrolyzing]	GUAA_CAMJJ
	132949264918785	0.267221	CJJ81176_1379	Campylobacter jejuni subsp. jejuni serotype O:23/36 (strain 81-176)	Iron-sulfur cluster-binding domain protein	A0A0H3PHX0_CAMJJ			191114969645398	-0.204369	CJJ81176_0907	Campylobacter jejuni subsp. jejuni serotype O:23/36 (strain 81-176)	HIT family protein	A0A0H3PHF5_CAMJJ
	229218104140889	0.258057	CJJ81176_0048	Campylobacter jejuni subsp. jejuni serotype O:23/36 (strain 81-176)	Fumarylacetoacetate hydrolase family protein	A0A0H3P9M3_CAMJJ			223920810451871	-0.19945	CJJ81176_1374	Campylobacter jejuni subsp. jejuni serotype O:23/36 (strain 81-176)	Lipoprotein, VacJ family	A0A0H3PAI5_CAMJJ
	147282453081227	0.248758	nrfA	Campylobacter jejuni subsp. jejuni serotype O:23/36 (strain 81-176)	ammonia-forming);Nitrite reductase (cytochrome	A0A0H3P9Q2_CAMJJ			224687558967406	-0.198532	purA	Campylobacter jejuni subsp. jejuni serotype O:23/36 (strain 81-176)	Adenylosuccinate synthetase	PURA_CAMJJ
	302813507586168	0.247967	fdhA	Campylobacter jejuni subsp. jejuni serotype O:23/36 (strain 81-176)	Formate dehydrogenase, alpha subunit, selenocysteine-containing	A0A0H3PIR1_CAMJJ								A0A0H3PIZ5_CAMJJ
	176685592687149	0.247368	ribB	Campylobacter jejuni subsp. jejuni serotype O:23/36 (strain 81-176)	3,4-dihydroxy-2-butanone 4-phosphate synthase	A0A0H3PIV6_CAMJJ
	156903945994768	0.233857	CJJ81176_1497	Campylobacter jejuni subsp. jejuni serotype O:23/36 (strain 81-176)	UPF0033 domain-containing protein	A0A0H3PAA1_CAMJJ
	274386220775416	0.225822	mtnA	Campylobacter jejuni subsp. jejuni serotype O:23/36 (strain 81-176)	5'-methylthioadenosine/S-adenosylhomocysteine nucleosidase	A0A0H3PEB1_CAMJJ
	260544928911392	0.224501	CJJ81176_0180	Campylobacter jejuni subsp. jejuni serotype O:23/36 (strain 81-176)	Methyl-accepting chemotaxis protein	A0A0H3PEF7_CAMJJ
	293258486661883	0.213851	cadF	Campylobacter jejuni subsp. jejuni serotype O:23/36 (strain 81-176)	Fibronectin-binding protein	A0A0H3PAL0_CAMJJ
	194371833805235	0.21384	CJJ81176_1318	Campylobacter jejuni subsp. jejuni serotype O:23/36 (strain 81-176)	FkbH domain-containing protein	Q2M5Q6_CAMJJ
	268575459314192	0.211909	pseC	Campylobacter jejuni subsp. jejuni serotype O:23/36 (strain 81-176)	UDP-4-amino-4,6-dideoxy-N-acetyl-beta-L-altrosamine transaminase	PSEC_CAMJJ
	284769100862951	0.195516	purB-1	Campylobacter jejuni subsp. jejuni serotype O:23/36 (strain 81-176)	Adenylosuccinate lyase	A0A0H3P9M5_CAMJJ
	204797906209516	0.193358	CJJ81176_0745	Campylobacter jejuni subsp. jejuni serotype O:23/36 (strain 81-176)	Modification methylase, HemK family	A0A0H3PAX8_CAMJJ
	272252556194653	0.190598	cysS	Campylobacter jejuni subsp. jejuni serotype O:23/36 (strain 81-176)	Cysteine--tRNA ligase	SYC_CAMJJ

## Sheet: C.j + E.f vs C.j + E.f +DCA
C.jejuni + E.faecalis vs C.jeuni + E.faecalis + DCA	UP	LOG(P-value)	Difference	PG.Genes	PG.Organisms	PG.ProteinDescriptions	PG.ProteinNames		DOWN	LOG(P-value)	Difference	PG.Genes	PG.Organisms	PG.ProteinDescriptions	PG.ProteinNames
		406141652241162	276493941413032	rpsO	Campylobacter jejuni subsp. jejuni serotype O:23/36 (strain 81-176)	30S ribosomal protein S15	RS15_CAMJJ			321794818875287	-210460673438178	CJJ81176_1493	Campylobacter jejuni subsp. jejuni serotype O:23/36 (strain 81-176)	UPF0033 domain-containing protein	A0A0H3P9W6_CAMJJ
		660337479895625	242019335428874	CJJ81176_1052	Campylobacter jejuni subsp. jejuni serotype O:23/36 (strain 81-176)	AcrB/AcrD/AcrF family protein	A0A0H3PH78_CAMJJ			203460932598921	-200575394100613	CJJ81176_1567	Campylobacter jejuni subsp. jejuni serotype O:23/36 (strain 81-176)	Peptide ABC transporter, permease protein	A0A0H3PDX4_CAMJJ
		463087532440788	228103976779514	CJJ81176_1655	Campylobacter jejuni subsp. jejuni serotype O:23/36 (strain 81-176)	Thioredoxin, homolog	A0A0H3PAZ9_CAMJJ			354258761684062	-198566627502441	CJJ81176_1633	Campylobacter jejuni subsp. jejuni serotype O:23/36 (strain 81-176)	Nucleoid-associated protein CJJ81176_1633	A0A0H3PDW7_CAMJJ
		229343903231529	219207731882731	CJJ81176_1246	Campylobacter jejuni subsp. jejuni serotype O:23/36 (strain 81-176)	Uncharacterized protein	A0A0H3PI07_CAMJJ			128767945771429	-193716208140055	CJJ81176_pTet0014	Campylobacter jejuni subsp. jejuni serotype O:23/36 (strain 81-176)	Cpp19	Q69BB8_CAMJJ
		523969933688418	212815390692817	CJJ81176_0210	Campylobacter jejuni subsp. jejuni serotype O:23/36 (strain 81-176)	Iron ABC transporter, permease protein	A0A0H3PEJ5_CAMJJ			259058771297635	-191867785983615	CJJ81176_1622	Campylobacter jejuni subsp. jejuni serotype O:23/36 (strain 81-176)	Uncharacterized protein	A0A0H3PI25_CAMJJ
		443314765139916	205469629499647	CJJ81176_1222	Campylobacter jejuni subsp. jejuni serotype O:23/36 (strain 81-176)	Lipoprotein, putative	A0A0H3PH37_CAMJJ			677364132111616	-179867320590549	Cjp29	Campylobacter jejuni subsp. jejuni serotype O:23/36 (strain 81-176)	Uncharacterized protein	Q8GJC5_CAMJJ
		582620240286036	203877258300781	lctP	Campylobacter jejuni subsp. jejuni serotype O:23/36 (strain 81-176)	L-lactate permease	A0A0H3PGP1_CAMJJ			304708212340156	-172998640272352	CJJ81176_1355	Campylobacter jejuni subsp. jejuni serotype O:23/36 (strain 81-176)	Uncharacterized protein	A0A0H3PDS7_CAMJJ
		670367946424433	201784229278564	cmeB	Campylobacter jejuni subsp. jejuni serotype O:23/36 (strain 81-176)	Efflux pump membrane transporter	A0A0H3PB79_CAMJJ			560134216157444	-172618548075358	CJJ81176_0704	Campylobacter jejuni subsp. jejuni serotype O:23/36 (strain 81-176)	Uncharacterized protein	A0A0H3PAP9_CAMJJ
		771775369424825	200280751122369	CJJ81176_0235	Campylobacter jejuni subsp. jejuni serotype O:23/36 (strain 81-176)	Citrate transporter, authentic frameshift	A0A0H3PAJ3_CAMJJ			928413046237634	-160313542683919	grpE	Campylobacter jejuni subsp. jejuni serotype O:23/36 (strain 81-176)	Protein GrpE	Q0Q7K8_CAMJJ
		71345038501747	197857411702474	uppP	Campylobacter jejuni subsp. jejuni serotype O:23/36 (strain 81-176)	Undecaprenyl-diphosphatase	UPPP_CAMJJ			42559754489492	-153610441419813	CJJ81176_0474	Campylobacter jejuni subsp. jejuni serotype O:23/36 (strain 81-176)	Uncharacterized protein	A0A0H3PB55_CAMJJ
		566180534699164	196264447106255	CJJ81176_1608	Campylobacter jejuni subsp. jejuni serotype O:23/36 (strain 81-176)	Uncharacterized protein	A0A0H3PI11_CAMJJ			828689410744136	-151756392584907	rimP	Campylobacter jejuni subsp. jejuni serotype O:23/36 (strain 81-176)	Ribosome maturation factor RimP	RIMP_CAMJJ
		408013009588921	196015961964925	CJJ81176_0818	Campylobacter jejuni subsp. jejuni serotype O:23/36 (strain 81-176)	Antitoxin	A0A0H3PAP3_CAMJJ			744691882672581	-148564110861884	groS	Campylobacter jejuni subsp. jejuni serotype O:23/36 (strain 81-176)	10 kDa chaperonin	CH10_CAMJJ
		759589298657257	194320657518175	rplO	Campylobacter jejuni subsp. jejuni serotype O:23/36 (strain 81-176)	50S ribosomal protein L15	A0A0H3PI52_CAMJJ			26250034830581	-147452269660102	CJJ81176_0809	Campylobacter jejuni subsp. jejuni serotype O:23/36 (strain 81-176)	Uncharacterized protein	A0A0H3PAU9_CAMJJ
		336853446067379	193649525112576	rpsS	Campylobacter jejuni subsp. jejuni serotype O:23/36 (strain 81-176)	30S ribosomal protein S19	RS19_CAMJJ			798840008476195	-146825101640489	CJJ81176_0297	Campylobacter jejuni subsp. jejuni serotype O:23/36 (strain 81-176)	4-oxalocrotonate tautomerase family protein	A0A0H3PAM5_CAMJJ
		433829647687687	192140844133165	pbpA	Campylobacter jejuni subsp. jejuni serotype O:23/36 (strain 81-176)	Penicillin-insensitive transglycosylase	A0A0H3PEV8_CAMJJ			224923944854392	-140562057495117	CJJ81176_0756	Campylobacter jejuni subsp. jejuni serotype O:23/36 (strain 81-176)	HAD-superfamily subfamily IB hydrolase	A0A0H3P9H2_CAMJJ
		355273376677172	191865497165256	rplX	Campylobacter jejuni subsp. jejuni serotype O:23/36 (strain 81-176)	50S ribosomal protein L24	RL24_CAMJJ			642529670417655	-138469907972548	CJJ81176_1488	Campylobacter jejuni subsp. jejuni serotype O:23/36 (strain 81-176)	MgtE_N domain-containing protein	A0A0H3PIE6_CAMJJ
		341461101236431	191614564259847	CJJ81176_1007	Campylobacter jejuni subsp. jejuni serotype O:23/36 (strain 81-176)	Uncharacterized protein	A0A0H3PCQ2_CAMJJ			102449568043593	-134355110592312	gmhA-1	Campylobacter jejuni subsp. jejuni serotype O:23/36 (strain 81-176)	Phosphoheptose isomerase	A0A0H3P9T0_CAMJJ
		333458556912466	191208648681641	CJJ81176_1124	Campylobacter jejuni subsp. jejuni serotype O:23/36 (strain 81-176)	Thioredoxin domain protein	A0A0H3P9C2_CAMJJ			35761563957702	-133743296729194	CJJ81176_0723	Campylobacter jejuni subsp. jejuni serotype O:23/36 (strain 81-176)	Uncharacterized protein	A0A0H3PHF9_CAMJJ
		598497719080162	190029366811117	CJJ81176_0629	Campylobacter jejuni subsp. jejuni serotype O:23/36 (strain 81-176)	Transporter	A0A0H3PBK7_CAMJJ			704510140650612	-129602358076308	CJJ81176_0642	Campylobacter jejuni subsp. jejuni serotype O:23/36 (strain 81-176)	Phosphate ABC transporter, periplasmic phosphate-binding protein, putative	A0A0H3PEG8_CAMJJ
		644539441584847	189950487348768	CJJ81176_0072	Campylobacter jejuni subsp. jejuni serotype O:23/36 (strain 81-176)	Uncharacterized protein	A0A0H3PCI2_CAMJJ			729067089998776	-129131497277154	folE	Campylobacter jejuni subsp. jejuni serotype O:23/36 (strain 81-176)	GTP cyclohydrolase 1	GCH1_CAMJJ
		620650572379003	188494046529134	CJJ81176_0032	Campylobacter jejuni subsp. jejuni serotype O:23/36 (strain 81-176)	Na+/H+ antiporter family protein	A0A0H3PCJ2_CAMJJ			657596545823045	-128623135884603	fabH	Campylobacter jejuni subsp. jejuni serotype O:23/36 (strain 81-176)	3-oxoacyl-[acyl-carrier-protein] synthase 3	FABH_CAMJJ
		832378614091425	183788522084554	nuoD	Campylobacter jejuni subsp. jejuni serotype O:23/36 (strain 81-176)	NADH-quinone oxidoreductase subunit D	NUOD_CAMJJ			71901176711769	-126745478312174	rplA	Campylobacter jejuni subsp. jejuni serotype O:23/36 (strain 81-176)	50S ribosomal protein L1	RL1_CAMJJ
		275974234482437	182726531558566	CJJ81176_0217	Campylobacter jejuni subsp. jejuni serotype O:23/36 (strain 81-176)	Integral membrane protein, TerC family	A0A0H3PEM3_CAMJJ			820388842282464	-124665472242567	moaC	Campylobacter jejuni subsp. jejuni serotype O:23/36 (strain 81-176)	Cyclic pyranopterin monophosphate synthase	MOAC_CAMJJ
		627605323326519	181899526384142	cstA	Campylobacter jejuni subsp. jejuni serotype O:23/36 (strain 81-176)	Carbon starvation protein A	A0A0H3PCE2_CAMJJ			763693597154694	-124411021338569	pyrC	Campylobacter jejuni subsp. jejuni serotype O:23/36 (strain 81-176)	Dihydroorotase	A0A0H3PAU6_CAMJJ
		379153054589655	181619252098931	pgpA	Campylobacter jejuni subsp. jejuni serotype O:23/36 (strain 81-176)	Phosphatidylglycerophosphatase A	A0A0H3PIN6_CAMJJ			399787634530235	-124123371971978	cheY	Campylobacter jejuni subsp. jejuni serotype O:23/36 (strain 81-176)	Chemotaxis protein CheY homolog	CHEY_CAMJJ
		667217563935285	180540095435249	kdpC	Campylobacter jejuni subsp. jejuni serotype O:23/36 (strain 81-176)	Potassium-transporting ATPase KdpC subunit	A0A0H3PA72_CAMJJ			670455014295597	-116521708170573	CJJ81176_0075	Campylobacter jejuni subsp. jejuni serotype O:23/36 (strain 81-176)	Cytochrome c family protein	A0A0H3P9N5_CAMJJ
		305847524081199	180408869849311	CJJ81176_1372	Campylobacter jejuni subsp. jejuni serotype O:23/36 (strain 81-176)	Putative transmembrane transport protein	Q0Q7I5_CAMJJ			430561858182728	-115730116102431	cynT	Campylobacter jejuni subsp. jejuni serotype O:23/36 (strain 81-176)	Carbonic anhydrase	A0A0H3PAX6_CAMJJ
		643408432579389	178959104749891	CJJ81176_0230	Campylobacter jejuni subsp. jejuni serotype O:23/36 (strain 81-176)	Uncharacterized protein	A0A0H3PJ19_CAMJJ			259175447897269	-114848412407769	CJJ81176_0647	Campylobacter jejuni subsp. jejuni serotype O:23/36 (strain 81-176)	Uncharacterized protein	A0A0H3PBD8_CAMJJ
		661350041442087	176293330722385	rplW	Campylobacter jejuni subsp. jejuni serotype O:23/36 (strain 81-176)	50S ribosomal protein L23	RL23_CAMJJ			107533304728528	-114533106486003	fabD	Campylobacter jejuni subsp. jejuni serotype O:23/36 (strain 81-176)	Malonyl CoA-acyl carrier protein transacylase	A0A0H3PB04_CAMJJ
		428830410324221	174737824334039	cjaA	Campylobacter jejuni subsp. jejuni serotype O:23/36 (strain 81-176)	CjaA protein	A0A0H3P9B9_CAMJJ			622828977756316	-113867367638482	pyrE	Campylobacter jejuni subsp. jejuni serotype O:23/36 (strain 81-176)	Orotate phosphoribosyltransferase	PYRE_CAMJJ
		847155222401648	174365838368734	petB	Campylobacter jejuni subsp. jejuni serotype O:23/36 (strain 81-176)	Cytochrome b	A0A0H3PCR0_CAMJJ			107024484324808	-113792451222738	CJJ81176_0672	Campylobacter jejuni subsp. jejuni serotype O:23/36 (strain 81-176)	Hydrolase, TatD family	A0A0H3PAG9_CAMJJ
		340827395880229	174204137590196	cjaB	Campylobacter jejuni subsp. jejuni serotype O:23/36 (strain 81-176)	CjaB protein	A0A0H3PGZ4_CAMJJ			205946365900047	-113244618309869	tatA	Campylobacter jejuni subsp. jejuni serotype O:23/36 (strain 81-176)	Sec-independent protein translocase protein TatA	TATA_CAMJJ
		49122761251912	174026870727539	nuoI	Campylobacter jejuni subsp. jejuni serotype O:23/36 (strain 81-176)	NADH-quinone oxidoreductase subunit I	NUOI_CAMJJ			441619623311842	-112784788343641	CJJ81176_1542	Campylobacter jejuni subsp. jejuni serotype O:23/36 (strain 81-176)	Transcriptional regulator	A0A0H3PE61_CAMJJ
		966406462804941	172522099812826	pglB	Campylobacter jejuni subsp. jejuni serotype O:23/36 (strain 81-176)	General glycosylation pathway protein	A0A0H3P9U9_CAMJJ			583383361920653	-112595229678684	CJJ81176_1600	Campylobacter jejuni subsp. jejuni serotype O:23/36 (strain 81-176)	Uncharacterized protein	A0A0H3PI41_CAMJJ
		654638871061459	171945169236925	CJJ81176_0849	Campylobacter jejuni subsp. jejuni serotype O:23/36 (strain 81-176)	Na+/H+ antiporter family protein	A0A0H3PAQ1_CAMJJ			113956921365527	-111779944101969	proC	Campylobacter jejuni subsp. jejuni serotype O:23/36 (strain 81-176)	Pyrroline-5-carboxylate reductase	A0A0H3PCU6_CAMJJ
		308902612042981	170681879255507	cjaC	Campylobacter jejuni subsp. jejuni serotype O:23/36 (strain 81-176)	CjaC protein	A0A0H3P9J8_CAMJJ			511123815316947	-111580986446804	CJJ81176_1037	Campylobacter jejuni subsp. jejuni serotype O:23/36 (strain 81-176)	High affinity branched-chain amino acid ABC transporter, periplasmic amino acid-binding protein	A0A0H3PD65_CAMJJ
		778459898076143	169841840532091	putP	Campylobacter jejuni subsp. jejuni serotype O:23/36 (strain 81-176)	Sodium/proline symporter	A0A0H3PA17_CAMJJ			812674278968432	-110707113477919	CJJ81176_0584	Campylobacter jejuni subsp. jejuni serotype O:23/36 (strain 81-176)	Pyridine nucleotide-disulfide oxidoreductase family protein	A0A0H3PAG1_CAMJJ
		34878516514968	169690503014459	rpsJ	Campylobacter jejuni subsp. jejuni serotype O:23/36 (strain 81-176)	30S ribosomal protein S10	RS10_CAMJJ			773767152056023	-107185882992215	mog	Campylobacter jejuni subsp. jejuni serotype O:23/36 (strain 81-176)	Molybdenum cofactor biosynthesis protein	A0A0H3PDD3_CAMJJ
		684733396638331	168844191233317	CJJ81176_0866	Campylobacter jejuni subsp. jejuni serotype O:23/36 (strain 81-176)	Major facilitator family protein	A0A0H3PAP7_CAMJJ			735766667398203	-105107731289334	gpsA	Campylobacter jejuni subsp. jejuni serotype O:23/36 (strain 81-176)	Glycerol-3-phosphate dehydrogenase [NAD(P)+]	GPDA_CAMJJ
		997724644640294	168468231625027	secD	Campylobacter jejuni subsp. jejuni serotype O:23/36 (strain 81-176)	Protein translocase subunit SecD	A0A0H3PAF2_CAMJJ			348141582619514	-104201931423611	panD	Campylobacter jejuni subsp. jejuni serotype O:23/36 (strain 81-176)	Aspartate 1-decarboxylase	PAND_CAMJJ
		625921576016936	168063555823432	nuoC	Campylobacter jejuni subsp. jejuni serotype O:23/36 (strain 81-176)	NADH-quinone oxidoreductase	A0A0H3PI37_CAMJJ			807435210560965	-103263749016656	wcbK	Campylobacter jejuni subsp. jejuni serotype O:23/36 (strain 81-176)	GDP-mannose 4,6-dehydratase	Q29VV7_CAMJJ
		772088398681669	167390600840251	secF	Campylobacter jejuni subsp. jejuni serotype O:23/36 (strain 81-176)	Protein-export membrane protein SecF	A0A0H3PAN7_CAMJJ			626540985729121	-102349281311035	dapE	Campylobacter jejuni subsp. jejuni serotype O:23/36 (strain 81-176)	Succinyl-diaminopimelate desuccinylase	DAPE_CAMJJ
		381942248907874	166726568010118	dcuA	Campylobacter jejuni subsp. jejuni serotype O:23/36 (strain 81-176)	Anaerobic C4-dicarboxylate transporter	A0A0H3PA60_CAMJJ			694226143847812	-101920689476861	CJJ81176_0091	Campylobacter jejuni subsp. jejuni serotype O:23/36 (strain 81-176)	Cytokinin riboside 5'-monophosphate phosphoribohydrolase	A0A0H3P9L0_CAMJJ
		860414208176766	165906026628282	pldA	Campylobacter jejuni subsp. jejuni serotype O:23/36 (strain 81-176)	Phospholipase A1	A0A0H3PBB2_CAMJJ			229163238954989	-101165686713325	CJJ81176_1177	Campylobacter jejuni subsp. jejuni serotype O:23/36 (strain 81-176)	Uncharacterized protein	A0A0H3PGW3_CAMJJ
		789279668519705	165875169965956	nuoG	Campylobacter jejuni subsp. jejuni serotype O:23/36 (strain 81-176)	NADH-quinone oxidoreductase, G subunit	A0A0H3PAC1_CAMJJ			569835684072664	-101030593448215	acpP	Campylobacter jejuni subsp. jejuni serotype O:23/36 (strain 81-176)	Acyl carrier protein	ACP_CAMJJ
		63318046656406	165651268429226	CJJ81176_0359	Campylobacter jejuni subsp. jejuni serotype O:23/36 (strain 81-176)	Chemotaxis protein MotA, putative	A0A0H3PAV1_CAMJJ			302853526928452	-16171703338623	rpmG	Campylobacter jejuni subsp. jejuni serotype O:23/36 (strain 81-176)	50S ribosomal protein L33	RL33_CAMJJ
		698924486145752	165498765309652	CJJ81176_0580	Campylobacter jejuni subsp. jejuni serotype O:23/36 (strain 81-176)	Membrane protein, putative	A0A0H3PAD4_CAMJJ			882884206237505	-15885722902086	purE	Campylobacter jejuni subsp. jejuni serotype O:23/36 (strain 81-176)	N5-carboxyaminoimidazole ribonucleotide mutase	A0A0H3PD90_CAMJJ
		825947474667984	164715438418918	CJJ81176_0635	Campylobacter jejuni subsp. jejuni serotype O:23/36 (strain 81-176)	Macrolide-specific efflux protein macA	A0A0H3PEA5_CAMJJ			758413038350815	-11497376759847	CJJ81176_1011	Campylobacter jejuni subsp. jejuni serotype O:23/36 (strain 81-176)	UPF0763 protein CJJ81176_1011	Y1011_CAMJJ
		461844200149048	164400588141547	CJJ81176_0941	Campylobacter jejuni subsp. jejuni serotype O:23/36 (strain 81-176)	Sodium transporter, putative	A0A0H3PGH7_CAMJJ			689688908479326	-11038719813029	ilvD	Campylobacter jejuni subsp. jejuni serotype O:23/36 (strain 81-176)	Dihydroxy-acid dehydratase	ILVD_CAMJJ
		586298671808994	163646528455946	ccoO	Campylobacter jejuni subsp. jejuni serotype O:23/36 (strain 81-176)	Cytochrome c oxidase, cbb3-type, subunit II	A0A0H3P9R9_CAMJJ			401058013796816	-10067171520657	CJJ81176_0490	Campylobacter jejuni subsp. jejuni serotype O:23/36 (strain 81-176)	Uncharacterized protein	A0A0H3PBJ9_CAMJJ
		538286206807441	163372696770562	cysE	Campylobacter jejuni subsp. jejuni serotype O:23/36 (strain 81-176)	Serine acetyltransferase	A0A0H3PAT7_CAMJJ			305505430085232	-1075294441647	rplT	Campylobacter jejuni subsp. jejuni serotype O:23/36 (strain 81-176)	50S ribosomal protein L20	RL20_CAMJJ
		33807461437281	160205957624647	CJJ81176_1354	Campylobacter jejuni subsp. jejuni serotype O:23/36 (strain 81-176)	Enterochelin ABC transporter, periplasmic enterochelin-binding protein, authentic frameshift	A0A0H3PIM2_CAMJJ			462062573907598	-0.99514	greA	Campylobacter jejuni subsp. jejuni serotype O:23/36 (strain 81-176)	Transcription elongation factor GreA	GREA_CAMJJ
		448253125334007	159448263380263	kdpA	Campylobacter jejuni subsp. jejuni serotype O:23/36 (strain 81-176)	Potassium-transporting ATPase potassium-binding subunit	A0A0H3PAR9_CAMJJ			596576814962912	-0.987521	wlaX	Campylobacter jejuni subsp. jejuni serotype O:23/36 (strain 81-176)	Polysaccharide biosynthesis protein	A0A0H3PCU1_CAMJJ
		690531157381137	159432485368517	CJJ81176_1050	Campylobacter jejuni subsp. jejuni serotype O:23/36 (strain 81-176)	Uncharacterized protein	A0A0H3PHD0_CAMJJ			494274912249272	-0.986488	ldh	Campylobacter jejuni subsp. jejuni serotype O:23/36 (strain 81-176)	L-lactate dehydrogenase	A0A0H3P9Y9_CAMJJ
		746079048717521	158307488759359	kpsE	Campylobacter jejuni subsp. jejuni serotype O:23/36 (strain 81-176)	Capsular polysaccharide ABC transporter	A0A0H3PBJ1_CAMJJ			814794495823029	-0.983382	CJJ81176_0728	Campylobacter jejuni subsp. jejuni serotype O:23/36 (strain 81-176)	Uncharacterized protein	A0A0H3P9L3_CAMJJ
		505876271116028	158264711168077	cydB	Campylobacter jejuni subsp. jejuni serotype O:23/36 (strain 81-176)	Cytochrome d ubiquinol oxidase, subunit II	A0A0H3PAA7_CAMJJ			480301211733706	-0.981577	rbr	Campylobacter jejuni subsp. jejuni serotype O:23/36 (strain 81-176)	Rubrerythrin	A0A0H3PCH2_CAMJJ
		645119719800566	158188311258952	CJJ81176_1358	Campylobacter jejuni subsp. jejuni serotype O:23/36 (strain 81-176)	Putative integral membrane protein	Q0Q7J1_CAMJJ			493382101492119	-0.97384	msrB	Campylobacter jejuni subsp. jejuni serotype O:23/36 (strain 81-176)	Peptide-methionine (R)-S-oxide reductase	A0A0H3PCT3_CAMJJ
		337685806797585	157331318325467	csrA	Campylobacter jejuni subsp. jejuni serotype O:23/36 (strain 81-176)	Translational regulator CsrA	A0A0H3P9Q3_CAMJJ			686755878793131	-0.971556	CJJ81176_1083	Campylobacter jejuni subsp. jejuni serotype O:23/36 (strain 81-176)	Nitroreducatase family protein, authentic frameshift	A0A0H3P9X6_CAMJJ
		494595024065278	156862465540568	atpA	Campylobacter jejuni subsp. jejuni serotype O:23/36 (strain 81-176)	ATP synthase subunit alpha	ATPA_CAMJJ			571309038225066	-0.968299	CJJ81176_1375	Campylobacter jejuni subsp. jejuni serotype O:23/36 (strain 81-176)	Toluene tolerance protein, putative	A0A0H3PHT3_CAMJJ
		768670186998852	156793276468913	ccoP	Campylobacter jejuni subsp. jejuni serotype O:23/36 (strain 81-176)	Cbb3-type cytochrome c oxidase subunit	A0A0H3PBD1_CAMJJ			192960680599376	-0.95372	CJJ81176_1271	Campylobacter jejuni subsp. jejuni serotype O:23/36 (strain 81-176)	Tautomerase	A0A0H3PB83_CAMJJ
		567211803018133	155857149759929	CJJ81176_1209	Campylobacter jejuni subsp. jejuni serotype O:23/36 (strain 81-176)	Phosphate transporter	A0A0H3PCZ1_CAMJJ			357479823007437	-0.948055	rpsG	Campylobacter jejuni subsp. jejuni serotype O:23/36 (strain 81-176)	30S ribosomal protein S7	RS7_CAMJJ
		509231952252525	155441273583306	lepB	Campylobacter jejuni subsp. jejuni serotype O:23/36 (strain 81-176)	Signal peptidase I	A0A0H3PD83_CAMJJ			457218171974657	-0.937181	CJJ81176_1389	Campylobacter jejuni subsp. jejuni serotype O:23/36 (strain 81-176)	Uncharacterized protein	A0A0H3PDZ1_CAMJJ
		839274639981647	154368601904975	CJJ81176_1376	Campylobacter jejuni subsp. jejuni serotype O:23/36 (strain 81-176)	Membrane protein, putative	A0A0H3PE98_CAMJJ			23266783922517	-0.92685	CJJ81176_1084	Campylobacter jejuni subsp. jejuni serotype O:23/36 (strain 81-176)	Nitroreductase family protein	A0A0H3P9T4_CAMJJ
		646244973471445	151959217919244	atpC	Campylobacter jejuni subsp. jejuni serotype O:23/36 (strain 81-176)	ATP synthase epsilon chain	ATPE_CAMJJ			114406993823595	-0.92142	gltX1	Campylobacter jejuni subsp. jejuni serotype O:23/36 (strain 81-176)	Glutamate--tRNA ligase 1	SYE1_CAMJJ
		642515208304639	150871404012044	fliF	Campylobacter jejuni subsp. jejuni serotype O:23/36 (strain 81-176)	Flagellar M-ring protein	A0A0H3PF34_CAMJJ			405271589638211	-0.919682	msrP	Campylobacter jejuni subsp. jejuni serotype O:23/36 (strain 81-176)	Protein-methionine-sulfoxide reductase catalytic subunit MsrP	A0A0H3PJB0_CAMJJ
		681061520852999	149770291646321	cydA	Campylobacter jejuni subsp. jejuni serotype O:23/36 (strain 81-176)	Cytochrome d ubiquinol oxidase, subunit I	A0A0H3PA38_CAMJJ			455154161874537	-0.91416	rplL	Campylobacter jejuni subsp. jejuni serotype O:23/36 (strain 81-176)	50S ribosomal protein L7/L12	RL7_CAMJJ
		233858312314469	149379751417372	nhaA2	Campylobacter jejuni subsp. jejuni serotype O:23/36 (strain 81-176)	Na(+)/H(+) antiporter NhaA 2	NHAA2_CAMJJ			471976601067678	-0.91389	serC	Campylobacter jejuni subsp. jejuni serotype O:23/36 (strain 81-176)	Phosphoserine aminotransferase	SERC_CAMJJ
		113028379298489	147945329878065	kdpB	Campylobacter jejuni subsp. jejuni serotype O:23/36 (strain 81-176)	Potassium-transporting ATPase ATP-binding subunit	A0A0H3P9N4_CAMJJ			561993988476144	-0.911769	CJJ81176_1038	Campylobacter jejuni subsp. jejuni serotype O:23/36 (strain 81-176)	High affinity branched-chain amino acid ABC transporter, periplasmic amino acid-binding protein	A0A0H3PCQ6_CAMJJ
		33987608892727	147740162743462	CJJ81176_0194	Campylobacter jejuni subsp. jejuni serotype O:23/36 (strain 81-176)	Cytochrome c family protein	A0A0H3PJ35_CAMJJ			275352195084868	-0.906526	def	Campylobacter jejuni subsp. jejuni serotype O:23/36 (strain 81-176)	Peptide deformylase	A0A0H3PBL2_CAMJJ
		891344121108513	147683567470974	macB	Campylobacter jejuni subsp. jejuni serotype O:23/36 (strain 81-176)	Macrolide export ATP-binding/permease protein MacB	MACB_CAMJJ			315597620306647	-0.906314	rpmI	Campylobacter jejuni subsp. jejuni serotype O:23/36 (strain 81-176)	50S ribosomal protein L35	RL35_CAMJJ
		470389010067617	145022265116374	ccoN	Campylobacter jejuni subsp. jejuni serotype O:23/36 (strain 81-176)	Cytochrome-c oxidase	A0A0H3PA68_CAMJJ			444958737986972	-0.904781	tpiA	Campylobacter jejuni subsp. jejuni serotype O:23/36 (strain 81-176)	Triosephosphate isomerase	A0A0H3PAG6_CAMJJ
		102233397326623	144775793287489	CJJ81176_1228	Campylobacter jejuni subsp. jejuni serotype O:23/36 (strain 81-176)	Peptidase, M23/M37 family	A0A0H3P9Y0_CAMJJ			358396537447096	-0.900528	CJJ81176_1650	Campylobacter jejuni subsp. jejuni serotype O:23/36 (strain 81-176)	Uncharacterized protein	A0A0H3PA01_CAMJJ
		407929456228538	144574885898166	CJJ81176_0277	Campylobacter jejuni subsp. jejuni serotype O:23/36 (strain 81-176)	Major facilitator superfamily protein	A0A0H3PB28_CAMJJ			47217665946769	-0.894911	murC	Campylobacter jejuni subsp. jejuni serotype O:23/36 (strain 81-176)	UDP-N-acetylmuramate--L-alanine ligase	MURC_CAMJJ
		411060089732207	143969016604953	CJJ81176_0168	Campylobacter jejuni subsp. jejuni serotype O:23/36 (strain 81-176)	Uncharacterized protein	A0A0H3PF46_CAMJJ			761118481318293	-0.891982	pyrF	Campylobacter jejuni subsp. jejuni serotype O:23/36 (strain 81-176)	Orotidine 5'-phosphate decarboxylase	PYRF_CAMJJ
		727022672506044	143961959415012	CJJ81176_0481	Campylobacter jejuni subsp. jejuni serotype O:23/36 (strain 81-176)	Uncharacterized protein	A0A0H3PES6_CAMJJ			332474206614799	-0.885438	CJJ81176_0830	Campylobacter jejuni subsp. jejuni serotype O:23/36 (strain 81-176)	Metallo-beta-lactamase family protein	A0A0H3PD80_CAMJJ
		707733820861115	143878438737657	CJJ81176_1086	Campylobacter jejuni subsp. jejuni serotype O:23/36 (strain 81-176)	Zinc metalloprotease	A0A0H3PCV7_CAMJJ			464159038076754	-0.882774	proA	Campylobacter jejuni subsp. jejuni serotype O:23/36 (strain 81-176)	Gamma-glutamyl phosphate reductase	PROA_CAMJJ
		303587778468453	143852021959093	CJJ81176_0619	Campylobacter jejuni subsp. jejuni serotype O:23/36 (strain 81-176)	Lipoprotein, putative	A0A0H3PAL2_CAMJJ			451365970032208	-0.878778	frr	Campylobacter jejuni subsp. jejuni serotype O:23/36 (strain 81-176)	Ribosome-recycling factor	RRF_CAMJJ
		4459836564363	143494182162815	CJJ81176_0471	Campylobacter jejuni subsp. jejuni serotype O:23/36 (strain 81-176)	TonB-dependent receptor, putative, degenerate	A0A0H3PET5_CAMJJ			582167227298716	-0.874957	CJJ81176_1519	Campylobacter jejuni subsp. jejuni serotype O:23/36 (strain 81-176)	Bacterioferritin, putative	A0A0H3PHZ5_CAMJJ
		668865426803805	142719682057699	ceuD	Campylobacter jejuni subsp. jejuni serotype O:23/36 (strain 81-176)	Enterochelin ABC transporter, ATP-binding protein	A0A0H3PA10_CAMJJ			303439116356371	-0.874196	CJJ81176_1326	Campylobacter jejuni subsp. jejuni serotype O:23/36 (strain 81-176)	Acyl carrier protein, putative	A0A0H3P9P2_CAMJJ
		112393213370242	142694801754422	CJJ81176_0746	Campylobacter jejuni subsp. jejuni serotype O:23/36 (strain 81-176)	Peptidase, M48 family	A0A0H3PA29_CAMJJ			432167187594812	-0.874019	cyf	Campylobacter jejuni subsp. jejuni serotype O:23/36 (strain 81-176)	Cytochrome c553	A0A0H3P9B7_CAMJJ
		451997236453991	142586432562934	CJJ81176_1157	Campylobacter jejuni subsp. jejuni serotype O:23/36 (strain 81-176)	Alpha-2,3-sialyltransferase	A0A0H3P9T9_CAMJJ			340633762005913	-0.862344	CJJ81176_0967	Campylobacter jejuni subsp. jejuni serotype O:23/36 (strain 81-176)	Uncharacterized protein	A0A0H3P9H6_CAMJJ
		424756833911143	142057545979818	atpG	Campylobacter jejuni subsp. jejuni serotype O:23/36 (strain 81-176)	ATP synthase gamma chain	ATPG_CAMJJ			206796964848314	-0.85869	clpS	Campylobacter jejuni subsp. jejuni serotype O:23/36 (strain 81-176)	ATP-dependent Clp protease adapter protein ClpS	CLPS_CAMJJ
		619712132059178	141724183824327	pbpC	Campylobacter jejuni subsp. jejuni serotype O:23/36 (strain 81-176)	Penicillin-binding protein 2	A0A0H3PC37_CAMJJ			43241866429598	-0.854547	pdxJ	Campylobacter jejuni subsp. jejuni serotype O:23/36 (strain 81-176)	Pyridoxine 5'-phosphate synthase	PDXJ_CAMJJ
		487608102114212	141349400414361	nrfA	Campylobacter jejuni subsp. jejuni serotype O:23/36 (strain 81-176)	ammonia-forming);Nitrite reductase (cytochrome	A0A0H3P9Q2_CAMJJ			453295431923608	-0.846245	CJJ81176_0650	Campylobacter jejuni subsp. jejuni serotype O:23/36 (strain 81-176)	Uncharacterized protein	A0A0H3PIX1_CAMJJ
		549843926970712	141114711761475	fliP	Campylobacter jejuni subsp. jejuni serotype O:23/36 (strain 81-176)	Flagellar biosynthetic protein FliP	A0A0H3PHI3_CAMJJ			214751598487713	-0.842878	dapB	Campylobacter jejuni subsp. jejuni serotype O:23/36 (strain 81-176)	4-hydroxy-tetrahydrodipicolinate reductase	DAPB_CAMJJ
		715246474481412	140960068172879	cutE	Campylobacter jejuni subsp. jejuni serotype O:23/36 (strain 81-176)	Apolipoprotein N-acyltransferase	A0A0H3PCY2_CAMJJ			242350687087225	-0.840939	rpe	Campylobacter jejuni subsp. jejuni serotype O:23/36 (strain 81-176)	Ribulose-phosphate 3-epimerase	A0A0H3PBF9_CAMJJ
		442730548795677	140834448072645	CJJ81176_0289	Campylobacter jejuni subsp. jejuni serotype O:23/36 (strain 81-176)	Methyl-accepting chemotaxis protein	A0A0H3PEL1_CAMJJ			113718434863338	-0.839267	hemE	Campylobacter jejuni subsp. jejuni serotype O:23/36 (strain 81-176)	Uroporphyrinogen decarboxylase	DCUP_CAMJJ
		855572085993774	140315437316895	CJJ81176_1371	Campylobacter jejuni subsp. jejuni serotype O:23/36 (strain 81-176)	Putative serine protease	Q0Q7I6_CAMJJ			710982094219467	-0.831979	CJJ81176_0398	Campylobacter jejuni subsp. jejuni serotype O:23/36 (strain 81-176)	UPF0234 protein CJJ81176_0398	Y398_CAMJJ
		742900242173281	140191396077474	kpsD	Campylobacter jejuni subsp. jejuni serotype O:23/36 (strain 81-176)	Capsular polysaccharide ABC transporter, periplasmic polysaccharide-binding protein	Q29W27_CAMJJ			500369302927848	-0.828862	fusA	Campylobacter jejuni subsp. jejuni serotype O:23/36 (strain 81-176)	Elongation factor G	EFG_CAMJJ
		749862443228515	139941173129612	CJJ81176_0794	Campylobacter jejuni subsp. jejuni serotype O:23/36 (strain 81-176)	ABC transporter, permease protein	A0A0H3PDA6_CAMJJ			32870362086767	-0.826031	ppa	Campylobacter jejuni subsp. jejuni serotype O:23/36 (strain 81-176)	Inorganic pyrophosphatase	A0A0H3PEH9_CAMJJ
		596553080983581	139913092719184	lpxK	Campylobacter jejuni subsp. jejuni serotype O:23/36 (strain 81-176)	Tetraacyldisaccharide 4'-kinase	LPXK_CAMJJ			551388800130815	-0.824188	CJJ81176_1569	Campylobacter jejuni subsp. jejuni serotype O:23/36 (strain 81-176)	Peptide ABC transporter, periplasmic peptide-binding protein	Q0Q7I0_CAMJJ
		343638896756716	139894538455539	CJJ81176_0430	Campylobacter jejuni subsp. jejuni serotype O:23/36 (strain 81-176)	Lipoprotein, putative	A0A0H3PBE5_CAMJJ			450808770716481	-0.823705	CJJ81176_0149	Campylobacter jejuni subsp. jejuni serotype O:23/36 (strain 81-176)	Uncharacterized protein	A0A0H3PBT1_CAMJJ
		346943320806846	139493783315023	CJJ81176_0100	Campylobacter jejuni subsp. jejuni serotype O:23/36 (strain 81-176)	Membrane protein, putative	A0A0H3PA41_CAMJJ			342524378455528	-0.823534	sdhA	Campylobacter jejuni subsp. jejuni serotype O:23/36 (strain 81-176)	Succinate dehydrogenase, flavoprotein subunit	A0A0H3PBQ2_CAMJJ
		639023109997082	139478566911485	sppA	Campylobacter jejuni subsp. jejuni serotype O:23/36 (strain 81-176)	Signal peptide peptidase SppA, 36K type	A0A0H3PGQ9_CAMJJ			753892654755405	-0.823364	purB-1	Campylobacter jejuni subsp. jejuni serotype O:23/36 (strain 81-176)	Adenylosuccinate lyase	A0A0H3P9M5_CAMJJ
		36063324840653	139445548587375	CJJ81176_0935	Campylobacter jejuni subsp. jejuni serotype O:23/36 (strain 81-176)	DedA family protein	A0A0H3PCE6_CAMJJ			501635224728938	-0.821101	fliS	Campylobacter jejuni subsp. jejuni serotype O:23/36 (strain 81-176)	Flagellar secretion chaperone FliS	A0A0H3PEY5_CAMJJ
		252617492017424	138561937544081	atpH	Campylobacter jejuni subsp. jejuni serotype O:23/36 (strain 81-176)	ATP synthase subunit delta	ATPD_CAMJJ			102857613995448	-0.819474	rpmJ	Campylobacter jejuni subsp. jejuni serotype O:23/36 (strain 81-176)	50S ribosomal protein L36	RL36_CAMJJ
		315890770761072	138392925262451	CJJ81176_1732	Campylobacter jejuni subsp. jejuni serotype O:23/36 (strain 81-176)	Uncharacterized protein	A0A0H3PGL0_CAMJJ			914413098347173	-0.819456	purH	Campylobacter jejuni subsp. jejuni serotype O:23/36 (strain 81-176)	Bifunctional purine biosynthesis protein PurH	PUR9_CAMJJ
		588180303647117	138356367746989	CJJ81176_0942	Campylobacter jejuni subsp. jejuni serotype O:23/36 (strain 81-176)	Sodium transporter, putative	A0A0H3PA18_CAMJJ			431852931053731	-0.818377	CJJ81176_0216	Campylobacter jejuni subsp. jejuni serotype O:23/36 (strain 81-176)	PhnA domain protein	A0A0H3PIS1_CAMJJ
		473871360949649	138350327809652	rpsU	Campylobacter jejuni subsp. jejuni serotype O:23/36 (strain 81-176)	30S ribosomal protein S21	RS21_CAMJJ			335445416509841	-0.815725	CJJ81176_0021	Campylobacter jejuni subsp. jejuni serotype O:23/36 (strain 81-176)	Pyr_redox_2 domain-containing protein	A0A0H3P9M6_CAMJJ
		225247509602067	137945704989963	CJJ81176_0420	Campylobacter jejuni subsp. jejuni serotype O:23/36 (strain 81-176)	Uncharacterized protein	A0A0H3PBR7_CAMJJ			20757984173214	-0.807923	CJJ81176_1187	Campylobacter jejuni subsp. jejuni serotype O:23/36 (strain 81-176)	Probable transcriptional regulatory protein CJJ81176_1187	Y1187_CAMJJ
		991287021644547	137478711869982	CJJ81176_1032	Campylobacter jejuni subsp. jejuni serotype O:23/36 (strain 81-176)	Cytochrome c biogenesis protein, CcmF/CycK/CcsA family	A0A0H3PCT8_CAMJJ			275658490695728	-0.806509	CJJ81176_0466	Campylobacter jejuni subsp. jejuni serotype O:23/36 (strain 81-176)	Aminopyrimidine aminohydrolase	A0A0H3PAD1_CAMJJ
		357152415177609	136922465430366	frdC	Campylobacter jejuni subsp. jejuni serotype O:23/36 (strain 81-176)	Fumarate reductase cytochrome b subunit	A0A0H3PEJ9_CAMJJ			327070763426043	-0.802547	fabH2	Campylobacter jejuni subsp. jejuni serotype O:23/36 (strain 81-176)	3-oxoacyl-(Acyl-carrier-protein) synthase, putative	Q2M5Q5_CAMJJ
		578782072096288	136493788825141	CJJ81176_1637	Campylobacter jejuni subsp. jejuni serotype O:23/36 (strain 81-176)	ABC transporter, permease protein, putative	A0A0H3PA07_CAMJJ			680506050444098	-0.801257	glyQ	Campylobacter jejuni subsp. jejuni serotype O:23/36 (strain 81-176)	Glycine--tRNA ligase alpha subunit	SYGA_CAMJJ
		721257920130878	135704231262207	bamA	Campylobacter jejuni subsp. jejuni serotype O:23/36 (strain 81-176)	Outer membrane protein assembly factor BamA	A0A0H3PJ47_CAMJJ			349634366036613	-0.799316	CJJ81176_0349	Campylobacter jejuni subsp. jejuni serotype O:23/36 (strain 81-176)	Endoribonuclease L-PSP family protein	A0A0H3PJA6_CAMJJ
		997648521617957	135461574130588	corA	Campylobacter jejuni subsp. jejuni serotype O:23/36 (strain 81-176)	Magnesium transport protein CorA	A0A0H3PAW0_CAMJJ			493304430406346	-0.797469	dxr	Campylobacter jejuni subsp. jejuni serotype O:23/36 (strain 81-176)	1-deoxy-D-xylulose 5-phosphate reductoisomerase	DXR_CAMJJ
		474853585738068	134688430362278	CJJ81176_0422	Campylobacter jejuni subsp. jejuni serotype O:23/36 (strain 81-176)	CvpA family protein	A0A0H3PBD3_CAMJJ			618125275353888	-0.795222	CJJ81176_1577	Campylobacter jejuni subsp. jejuni serotype O:23/36 (strain 81-176)	Lactamase_B domain-containing protein	A0A0H3P9Y1_CAMJJ
		636412175661612	134527672661675	CJJ81176_0283	Campylobacter jejuni subsp. jejuni serotype O:23/36 (strain 81-176)	Sulfatase, putative	A0A0H3PBK1_CAMJJ			492719683395868	-0.793274	queF	Campylobacter jejuni subsp. jejuni serotype O:23/36 (strain 81-176)	NADPH-dependent 7-cyano-7-deazaguanine reductase	QUEF_CAMJJ
		675260892965871	134451336330838	CJJ81176_1367	Campylobacter jejuni subsp. jejuni serotype O:23/36 (strain 81-176)	Putative subtilase family serine protease	Q0Q7J0_CAMJJ			946960355531214	-0.792017	dapA	Campylobacter jejuni subsp. jejuni serotype O:23/36 (strain 81-176)	4-hydroxy-tetrahydrodipicolinate synthase	DAPA_CAMJJ
		730945672273162	134363174438477	CJJ81176_0543	Campylobacter jejuni subsp. jejuni serotype O:23/36 (strain 81-176)	Uncharacterized protein	A0A0H3PBE2_CAMJJ			80592095785412	-0.790481	CJJ81176_0327	Campylobacter jejuni subsp. jejuni serotype O:23/36 (strain 81-176)	Uncharacterized protein	A0A0H3PC30_CAMJJ
		376178149916961	134329255421956	CJJ81176_0137	Campylobacter jejuni subsp. jejuni serotype O:23/36 (strain 81-176)	ATP synthase F0, B' subunit	A0A0H3P9J7_CAMJJ			271424886171215	-0.784596	CJJ81176_1101	Campylobacter jejuni subsp. jejuni serotype O:23/36 (strain 81-176)	Endonuclease III, putative	A0A0H3P9V7_CAMJJ
		472023868835329	134295421176487	CJJ81176_0480	Campylobacter jejuni subsp. jejuni serotype O:23/36 (strain 81-176)	Uncharacterized protein	A0A0H3PIX5_CAMJJ			390130391888707	-0.783486	folD	Campylobacter jejuni subsp. jejuni serotype O:23/36 (strain 81-176)	Bifunctional protein FolD	FOLD_CAMJJ
		261545810244947	134286615583632	CJJ81176_0977	Campylobacter jejuni subsp. jejuni serotype O:23/36 (strain 81-176)	DnaJ domain protein	A0A0H3PCG1_CAMJJ			628872864657737	-0.781376	kdsB	Campylobacter jejuni subsp. jejuni serotype O:23/36 (strain 81-176)	3-deoxy-D-manno-octulosonate cytidylyltransferase	A0A0H3PDH6_CAMJJ
		837657065352993	134005228678385	CJJ81176_0862	Campylobacter jejuni subsp. jejuni serotype O:23/36 (strain 81-176)	Ser/Thr protein phosphatase family protein	A0A0H3P9K5_CAMJJ			397439997764167	-0.778007	CJJ81176_1605	Campylobacter jejuni subsp. jejuni serotype O:23/36 (strain 81-176)	Uncharacterized protein	A0A0H3PHY2_CAMJJ
		917740816930671	133679209815131	CJJ81176_1051	Campylobacter jejuni subsp. jejuni serotype O:23/36 (strain 81-176)	HlyD_D23 domain-containing protein	A0A0H3P9D1_CAMJJ			556475828764398	-0.774423	CJJ81176_0250	Campylobacter jejuni subsp. jejuni serotype O:23/36 (strain 81-176)	Acetyltransferase, GNAT family	A0A0H3PAM7_CAMJJ
		533973369291397	133448971642388	CJJ81176_1391	Campylobacter jejuni subsp. jejuni serotype O:23/36 (strain 81-176)	Cryptic C4-dicarboxylate transporter DcuD, authentic frameshift	A0A0H3PAC4_CAMJJ			262328677822312	-0.774078	nrdB	Campylobacter jejuni subsp. jejuni serotype O:23/36 (strain 81-176)	Ribonucleoside-diphosphate reductase subunit beta	A0A0H3PJ30_CAMJJ
		457150023354662	133294317457411	CJJ81176_0637	Campylobacter jejuni subsp. jejuni serotype O:23/36 (strain 81-176)	Outer membrane efflux protein	A0A0H3PB43_CAMJJ			239684801419341	-0.768883	CJJ81176_1530	Campylobacter jejuni subsp. jejuni serotype O:23/36 (strain 81-176)	Flavodoxin-like fold domain protein	A0A0H3PAH9_CAMJJ
		623335701903877	131715234120687	sdaC	Campylobacter jejuni subsp. jejuni serotype O:23/36 (strain 81-176)	Serine transporter	A0A0H3PDM3_CAMJJ			538938862819064	-0.768582	CJJ81176_1511	Campylobacter jejuni subsp. jejuni serotype O:23/36 (strain 81-176)	Molybdopterin molybdenumtransferase	Q0Q7I4_CAMJJ
		723358457702158	129845099978977	lgt	Campylobacter jejuni subsp. jejuni serotype O:23/36 (strain 81-176)	Phosphatidylglycerol--prolipoprotein diacylglyceryl transferase	LGT_CAMJJ			381488740969365	-0.768222	CJJ81176_1398	Campylobacter jejuni subsp. jejuni serotype O:23/36 (strain 81-176)	Hydrogenase, (NiFe)/(NiFeSe) small subunit family	A0A0H3PI76_CAMJJ
		589637742752481	128451061248779	lptD	Campylobacter jejuni subsp. jejuni serotype O:23/36 (strain 81-176)	LPS-assembly protein LptD	A0A0H3PB07_CAMJJ			40761144826761	-0.762391	hypA	Campylobacter jejuni subsp. jejuni serotype O:23/36 (strain 81-176)	Hydrogenase maturation factor HypA	A0A0H3PJ56_CAMJJ
		606547976226932	128068108028836	CJJ81176_1614	Campylobacter jejuni subsp. jejuni serotype O:23/36 (strain 81-176)	Membrane protein, putative	A0A0H3PIM6_CAMJJ			577553671822256	-0.762158	tyrA	Campylobacter jejuni subsp. jejuni serotype O:23/36 (strain 81-176)	Prephenate dehydrogenase	A0A0H3PAH1_CAMJJ
		110362424396557	127315637800429	virB8	Campylobacter jejuni subsp. jejuni serotype O:23/36 (strain 81-176)	VirB8	Q9KIS2_CAMJJ			517564240231903	-0.754335	napA	Campylobacter jejuni subsp. jejuni serotype O:23/36 (strain 81-176)	Periplasmic nitrate reductase	NAPA_CAMJJ
		296295705465426	127204142676459	CJJ81176_1492	Campylobacter jejuni subsp. jejuni serotype O:23/36 (strain 81-176)	Membrane protein, putative	A0A0H3PB47_CAMJJ			501592366095271	-0.754248	hisF-2	Campylobacter jejuni subsp. jejuni serotype O:23/36 (strain 81-176)	Imidazole glycerol phosphate synthase subunit HisF	A0A0H3PE18_CAMJJ
		483196433058282	127053387959798	dcuB	Campylobacter jejuni subsp. jejuni serotype O:23/36 (strain 81-176)	Anaerobic C4-dicarboxylate transporter	A0A0H3PA66_CAMJJ			595298184865132	-0.753841	valS	Campylobacter jejuni subsp. jejuni serotype O:23/36 (strain 81-176)	Valine--tRNA ligase	A0A0H3PHD8_CAMJJ
		662247443824952	125291909111871	CJJ81176_0180	Campylobacter jejuni subsp. jejuni serotype O:23/36 (strain 81-176)	Methyl-accepting chemotaxis protein	A0A0H3PEF7_CAMJJ			42620257205762	-0.749654	hisS	Campylobacter jejuni subsp. jejuni serotype O:23/36 (strain 81-176)	Histidine--tRNA ligase	SYH_CAMJJ
		641962409550182	125214110480414	aas	Campylobacter jejuni subsp. jejuni serotype O:23/36 (strain 81-176)	2-acylglycerophosphoethanolamine acyltransferase / acyl-acyl carrier protein synthetase	A0A0H3P9H8_CAMJJ			173500623730598	-0.7441	CJJ81176_0883	Campylobacter jejuni subsp. jejuni serotype O:23/36 (strain 81-176)	Thiol:disulfide interchange protein DsbA	A0A0H3P9H3_CAMJJ
		375084234575455	124122556050618	CJJ81176_1178	Campylobacter jejuni subsp. jejuni serotype O:23/36 (strain 81-176)	Cation efflux family protein	A0A0H3PCS8_CAMJJ			656332654189026	-0.743565	fur	Campylobacter jejuni subsp. jejuni serotype O:23/36 (strain 81-176)	Ferric uptake regulation protein	A0A0H3PBL7_CAMJJ
		996349403956077	124011156294081	CJJ81176_1653	Campylobacter jejuni subsp. jejuni serotype O:23/36 (strain 81-176)	ABC transporter, permease protein	A0A0H3PAM3_CAMJJ			331174283890776	-0.743124	CJJ81176_0342	Campylobacter jejuni subsp. jejuni serotype O:23/36 (strain 81-176)	Flagellar assembly protein FliH, putative	A0A0H3PBF4_CAMJJ
		601061284574638	123602284325494	CJJ81176_1245	Campylobacter jejuni subsp. jejuni serotype O:23/36 (strain 81-176)	Sodium/hydrogen exchanger family protein	A0A0H3PBJ3_CAMJJ			424916795631285	-0.743112	CJJ81176_1574	Campylobacter jejuni subsp. jejuni serotype O:23/36 (strain 81-176)	Flavohemoprotein, truncation	Q0Q7H5_CAMJJ
		401657137974086	123403353161282	petC	Campylobacter jejuni subsp. jejuni serotype O:23/36 (strain 81-176)	Ubiquinol--cytochrome c reductase, cytochrome c1 subunit	A0A0H3P9E8_CAMJJ			298214808266772	-0.735907	CJJ81176_0414	Campylobacter jejuni subsp. jejuni serotype O:23/36 (strain 81-176)	Uncharacterized protein	A0A0H3PBZ1_CAMJJ
		888702821397402	123382886250814	dsbD	Campylobacter jejuni subsp. jejuni serotype O:23/36 (strain 81-176)	Protein-disulfide reductase	A0A0H3PBJ5_CAMJJ			452970708946417	-0.734001	sdhC	Campylobacter jejuni subsp. jejuni serotype O:23/36 (strain 81-176)	Succinate dehydrogenase, C subunit	A0A0H3PAG3_CAMJJ
		811380081367973	122268231709798	CJJ81176_1640	Campylobacter jejuni subsp. jejuni serotype O:23/36 (strain 81-176)	Lipoprotein, putative	A0A0H3PAQ0_CAMJJ			971457256660607	-0.731173	pepD	Campylobacter jejuni subsp. jejuni serotype O:23/36 (strain 81-176)	Aminoacyl-histidine dipeptidase	A0A0H3P9E4_CAMJJ
		108997608733819	122220537397597	CJJ81176_1651	Campylobacter jejuni subsp. jejuni serotype O:23/36 (strain 81-176)	Membrane protein, putative	A0A0H3PBF8_CAMJJ			281515573806863	-0.727029	trxB	Campylobacter jejuni subsp. jejuni serotype O:23/36 (strain 81-176)	Thioredoxin reductase	A0A0H3PAE7_CAMJJ
		519953365151156	122131739722358	tatC	Campylobacter jejuni subsp. jejuni serotype O:23/36 (strain 81-176)	Sec-independent protein translocase protein TatC	A0A0H3PAS9_CAMJJ			396804823887381	-0.726745	ilvA	Campylobacter jejuni subsp. jejuni serotype O:23/36 (strain 81-176)	Threonine dehydratase	A0A0H3PHQ7_CAMJJ
		482506939208386	122114181518555	nuoL	Campylobacter jejuni subsp. jejuni serotype O:23/36 (strain 81-176)	NADH-quinone oxidoreductase, L subunit	A0A0H3PIQ7_CAMJJ			319046911635691	-0.726091	CJJ81176_1405	Campylobacter jejuni subsp. jejuni serotype O:23/36 (strain 81-176)	Uncharacterized protein	A0A0H3PI03_CAMJJ
		211384572596475	121335220336914	rpmC	Campylobacter jejuni subsp. jejuni serotype O:23/36 (strain 81-176)	50S ribosomal protein L29	RL29_CAMJJ			330032657969431	-0.72587	thrC	Campylobacter jejuni subsp. jejuni serotype O:23/36 (strain 81-176)	Threonine synthase	A0A0H3PAQ5_CAMJJ
		44405749125829	121197933620877	nuoM	Campylobacter jejuni subsp. jejuni serotype O:23/36 (strain 81-176)	NADH-quinone oxidoreductase, M subunit	A0A0H3PAC7_CAMJJ			343559917654621	-0.721795	aroE	Campylobacter jejuni subsp. jejuni serotype O:23/36 (strain 81-176)	Shikimate dehydrogenase (NADP(+))	A0A0H3PIY4_CAMJJ
		373511543218335	120974434746636	CJJ81176_0493	Campylobacter jejuni subsp. jejuni serotype O:23/36 (strain 81-176)	Amino acid ABC transporter, permease protein, His/Glu/Gln/Arg/opine family	A0A0H3PBL0_CAMJJ			179961652330684	-0.718862	fabZ	Campylobacter jejuni subsp. jejuni serotype O:23/36 (strain 81-176)	3-hydroxyacyl-[acyl-carrier-protein] dehydratase FabZ	FABZ_CAMJJ
		339879837233855	120285722944472	chuA	Campylobacter jejuni subsp. jejuni serotype O:23/36 (strain 81-176)	TonB-dependent heme receptor	A0A0H3PAK6_CAMJJ			343425246382041	-0.713749	aroB	Campylobacter jejuni subsp. jejuni serotype O:23/36 (strain 81-176)	3-dehydroquinate synthase	AROB_CAMJJ
		572996747647771	120185491773817	CJJ81176_1576	Campylobacter jejuni subsp. jejuni serotype O:23/36 (strain 81-176)	Proline/betaine transporter, putative, authentic frameshift	A0A0H3PDZ5_CAMJJ			375019646047723	-0.712153	pxpA	Campylobacter jejuni subsp. jejuni serotype O:23/36 (strain 81-176)	5-oxoprolinase subunit A	PXPA_CAMJJ
		493394839623249	119974952273899	CJJ81176_0916	Campylobacter jejuni subsp. jejuni serotype O:23/36 (strain 81-176)	Uncharacterized protein	A0A0H3PAW6_CAMJJ			306479824160109	-0.709845	CJJ81176_0211	Campylobacter jejuni subsp. jejuni serotype O:23/36 (strain 81-176)	Iron ABC transporter, periplasmic iron-binding protein	A0A0H3PEW2_CAMJJ
		433158196381341	119898181491428	hydC	Campylobacter jejuni subsp. jejuni serotype O:23/36 (strain 81-176)	Quinone-reactive Ni/Fe hydrogenase, cytochrome b subunit	A0A0H3PIG0_CAMJJ			404879905892392	-0.70885	hslU	Campylobacter jejuni subsp. jejuni serotype O:23/36 (strain 81-176)	ATP-dependent protease ATPase subunit HslU	HSLU_CAMJJ
		556269084343794	118892192840576	CJJ81176_1235	Campylobacter jejuni subsp. jejuni serotype O:23/36 (strain 81-176)	Histidine kinase	A0A0H3PE96_CAMJJ			347687564455572	-0.705623	pglE	Campylobacter jejuni subsp. jejuni serotype O:23/36 (strain 81-176)	General glycosylation pathway protein	A0A0H3PH73_CAMJJ
		489809815553929	118343755933974	CJJ81176_0970	Campylobacter jejuni subsp. jejuni serotype O:23/36 (strain 81-176)	Lipoprotein, putative	A0A0H3PA23_CAMJJ			466509153936681	-0.705578	CJJ81176_1169	Campylobacter jejuni subsp. jejuni serotype O:23/36 (strain 81-176)	D,D-heptose 1,7-bisphosphate phosphatase	A0A0H3PH05_CAMJJ
		435598734650029	116803412967258	Cjp40	Campylobacter jejuni subsp. jejuni serotype O:23/36 (strain 81-176)	Uncharacterized protein	Q8GJB5_CAMJJ			381460598766651	-0.703593	hipO	Campylobacter jejuni subsp. jejuni serotype O:23/36 (strain 81-176)	Hippurate hydrolase	A0A0H3P9U4_CAMJJ
		532037322506157	116769048902724	CJJ81176_1023	Campylobacter jejuni subsp. jejuni serotype O:23/36 (strain 81-176)	Cell division protein FtsH, putative	A0A0H3P9G2_CAMJJ			469034332183826	-0.703509	CJJ81176_1301	Campylobacter jejuni subsp. jejuni serotype O:23/36 (strain 81-176)	Potassium uptake protein TrkA, putative	A0A0H3PA62_CAMJJ
		346967504110736	116265222761366	mntP	Campylobacter jejuni subsp. jejuni serotype O:23/36 (strain 81-176)	Putative manganese efflux pump MntP	MNTP_CAMJJ			544380195171565	-0.70239	aspA	Campylobacter jejuni subsp. jejuni serotype O:23/36 (strain 81-176)	Aspartate ammonia-lyase	A0A0H3PGM1_CAMJJ
		650969063060851	116049755944146	CJJ81176_1172	Campylobacter jejuni subsp. jejuni serotype O:23/36 (strain 81-176)	Heavy metal translocating P-type ATPase	A0A0H3P9W0_CAMJJ			122183128670699	-0.702143	rnhA	Campylobacter jejuni subsp. jejuni serotype O:23/36 (strain 81-176)	Ribonuclease H	RNH_CAMJJ
		282225310178833	116046714782715	napG	Campylobacter jejuni subsp. jejuni serotype O:23/36 (strain 81-176)	Ferredoxin-type protein NapG	A0A0H3PA51_CAMJJ			552887767416894	-0.699561	proS	Campylobacter jejuni subsp. jejuni serotype O:23/36 (strain 81-176)	Proline--tRNA ligase	SYP_CAMJJ
		151431551090513	115722232394748	CJJ81176_pTet0041	Campylobacter jejuni subsp. jejuni serotype O:23/36 (strain 81-176)	Cpp44	Q69B93_CAMJJ			225818206174906	-0.699192	CJJ81176_0318	Campylobacter jejuni subsp. jejuni serotype O:23/36 (strain 81-176)	ThiF family protein	A0A0H3PBY2_CAMJJ
		4384815134567	115583515167236	CJJ81176_1365	Campylobacter jejuni subsp. jejuni serotype O:23/36 (strain 81-176)	Membrane protein, putative	A0A0H3PE64_CAMJJ			244488827232368	-0.697473	nusB	Campylobacter jejuni subsp. jejuni serotype O:23/36 (strain 81-176)	Transcription antitermination protein NusB	NUSB_CAMJJ
		350536106658946	115315596262614	nrfH	Campylobacter jejuni subsp. jejuni serotype O:23/36 (strain 81-176)	Cytochrome c-type protein	A0A0H3PI21_CAMJJ			265670456690721	-0.6958	pckA	Campylobacter jejuni subsp. jejuni serotype O:23/36 (strain 81-176)	Phosphoenolpyruvate carboxykinase (ATP)	PCKA_CAMJJ
		357547223361612	115231641133626	CJJ81176_0413	Campylobacter jejuni subsp. jejuni serotype O:23/36 (strain 81-176)	TPR domain protein	A0A0H3PJ87_CAMJJ			842603665113311	-0.688194	hisG	Campylobacter jejuni subsp. jejuni serotype O:23/36 (strain 81-176)	ATP phosphoribosyltransferase	HIS1_CAMJJ
		378367248151503	115119987063938	CJJ81176_0926	Campylobacter jejuni subsp. jejuni serotype O:23/36 (strain 81-176)	Amino acid ABC transporter, permease protein PEB1	A0A0H3PA28_CAMJJ			444996667848236	-0.685356	fliD	Campylobacter jejuni subsp. jejuni serotype O:23/36 (strain 81-176)	Flagellar hook-associated protein 2	A0A0H3PIU8_CAMJJ
		178296726881487	115065489874946	CJJ81176_0682	Campylobacter jejuni subsp. jejuni serotype O:23/36 (strain 81-176)	Di-/tripeptide transporter	A0A0H3PBG6_CAMJJ			211399499427656	-0.684306	CJJ81176_0437	Campylobacter jejuni subsp. jejuni serotype O:23/36 (strain 81-176)	Beta-lactamase	A0A0H3PBN8_CAMJJ
		3365087860259	114808951483832	CJJ81176_0355	Campylobacter jejuni subsp. jejuni serotype O:23/36 (strain 81-176)	Ferredoxin, 4Fe-4S	A0A0H3PB91_CAMJJ			417235710737425	-0.684291	gmhA-2	Campylobacter jejuni subsp. jejuni serotype O:23/36 (strain 81-176)	Phosphoheptose isomerase	Q29VW1_CAMJJ
		356845462858458	113928858439128	plsY	Campylobacter jejuni subsp. jejuni serotype O:23/36 (strain 81-176)	Glycerol-3-phosphate acyltransferase	PLSY_CAMJJ			270583783470372	-0.678751	CJJ81176_0356	Campylobacter jejuni subsp. jejuni serotype O:23/36 (strain 81-176)	Alkyl hydroperoxide reductase C	A0A0H3PIW2_CAMJJ
		143096112048669	113884682125515	CJJ81176_1505	Campylobacter jejuni subsp. jejuni serotype O:23/36 (strain 81-176)	Tat domain protein	A0A0H3P9U8_CAMJJ			425304125421791	-0.678155	CJJ81176_1382	Campylobacter jejuni subsp. jejuni serotype O:23/36 (strain 81-176)	Thioredoxin-like_fold domain-containing protein	A0A0H3PBG0_CAMJJ
		10300373082727	113715722825792	CJJ81176_1025	Campylobacter jejuni subsp. jejuni serotype O:23/36 (strain 81-176)	Mechanosensitive ion channel family protein	A0A0H3P9F9_CAMJJ			267072045649125	-0.675781	sdhB	Campylobacter jejuni subsp. jejuni serotype O:23/36 (strain 81-176)	Succinate dehydrogenase, iron-sulfur protein subunit	A0A0H3PJB7_CAMJJ
		309523577602935	112793466779921	atpF	Campylobacter jejuni subsp. jejuni serotype O:23/36 (strain 81-176)	ATP synthase subunit b	A0A0H3P9L8_CAMJJ			452906301299139	-0.673525	fabI	Campylobacter jejuni subsp. jejuni serotype O:23/36 (strain 81-176)	Enoyl-[acyl-carrier-protein] reductase [NADH]	A0A0H3PIA8_CAMJJ
		223503515651158	112526808844672	cdsA	Campylobacter jejuni subsp. jejuni serotype O:23/36 (strain 81-176)	Phosphatidate cytidylyltransferase	A0A0H3PIB3_CAMJJ			955694885297497	-0.665969	CJJ81176_1018	Campylobacter jejuni subsp. jejuni serotype O:23/36 (strain 81-176)	Transcriptional regulator, LysR family	A0A0H3PAB3_CAMJJ
		452946261005412	112204021877713	CJJ81176_1041	Campylobacter jejuni subsp. jejuni serotype O:23/36 (strain 81-176)	Membrane protein, putative	A0A0H3P9E2_CAMJJ			181335383575748	-0.663753	proB	Campylobacter jejuni subsp. jejuni serotype O:23/36 (strain 81-176)	Glutamate 5-kinase	A0A0H3PA70_CAMJJ
		289684779896792	111529530419244	psd	Campylobacter jejuni subsp. jejuni serotype O:23/36 (strain 81-176)	Phosphatidylserine decarboxylase	A0A0H3PHN4_CAMJJ			928602193528176	-0.660749	ileS	Campylobacter jejuni subsp. jejuni serotype O:23/36 (strain 81-176)	Isoleucine--tRNA ligase	A0A0H3PAI4_CAMJJ
		199320539565418	111476103464762	Cjp48	Campylobacter jejuni subsp. jejuni serotype O:23/36 (strain 81-176)	Uncharacterized protein	Q8GJA7_CAMJJ			215393620987497	-0.659936	CJJ81176_1596	Campylobacter jejuni subsp. jejuni serotype O:23/36 (strain 81-176)	ATP-sulfurylase family protein	A0A0H3PB53_CAMJJ
		494224277032077	110775767432319	CJJ81176_1476	Campylobacter jejuni subsp. jejuni serotype O:23/36 (strain 81-176)	Lipoprotein, putative	A0A0H3PI86_CAMJJ			43541369741432	-0.658336	waaD	Campylobacter jejuni subsp. jejuni serotype O:23/36 (strain 81-176)	ADP-L-glycero-D-mannoheptose-6-epimerase	A0A0H3PD50_CAMJJ
		552184557125357	110453859965006	CJJ81176_0166	Campylobacter jejuni subsp. jejuni serotype O:23/36 (strain 81-176)	Peptidase, M23/M37 family	A0A0H3PIR6_CAMJJ			488709011907427	-0.653923	folP	Campylobacter jejuni subsp. jejuni serotype O:23/36 (strain 81-176)	Dihydropteroate synthase	A0A0H3PEI7_CAMJJ
		555787606696769	110137134128147	yidC	Campylobacter jejuni subsp. jejuni serotype O:23/36 (strain 81-176)	Membrane protein insertase YidC	A0A0H3P9J1_CAMJJ			593238954935753	-0.652537	tyrS	Campylobacter jejuni subsp. jejuni serotype O:23/36 (strain 81-176)	Tyrosine--tRNA ligase	A0A0H3PDU5_CAMJJ
		379100330601645	110055139329698	CJJ81176_0555	Campylobacter jejuni subsp. jejuni serotype O:23/36 (strain 81-176)	Uncharacterized protein	A0A0H3PER9_CAMJJ			514313821054205	-0.650179	CJJ81176_0337	Campylobacter jejuni subsp. jejuni serotype O:23/36 (strain 81-176)	HAD-superfamily hydrolase, subfamily IIA	A0A0H3PAQ8_CAMJJ
		499948506811603	109669865502252	CJJ81176_0295	Campylobacter jejuni subsp. jejuni serotype O:23/36 (strain 81-176)	SPFH domain / Band 7 family protein	A0A0H3PBT4_CAMJJ			421333499896206	-0.645292	CJJ81176_1247	Campylobacter jejuni subsp. jejuni serotype O:23/36 (strain 81-176)	HAD-superfamily hydrolase, subfamily IA, variant 1 family protein	A0A0H3PI47_CAMJJ
		479566155700933	109211858113607	CJJ81176_1165	Campylobacter jejuni subsp. jejuni serotype O:23/36 (strain 81-176)	LPS glycosyltransferase subfamily	A0A0H3PAN2_CAMJJ			204255797851338	-0.644831	CJJ81176_0400	Campylobacter jejuni subsp. jejuni serotype O:23/36 (strain 81-176)	Uncharacterized protein	A0A0H3PC06_CAMJJ
		450378328433606	108956199222141	sstT	Campylobacter jejuni subsp. jejuni serotype O:23/36 (strain 81-176)	Serine/threonine transporter SstT	SSTT_CAMJJ			667856196795039	-0.644348	CJJ81176_0601	Campylobacter jejuni subsp. jejuni serotype O:23/36 (strain 81-176)	GatB/Yqey family protein	A0A0H3PIZ2_CAMJJ
		411047421272373	107160578833686	CJJ81176_0200	Campylobacter jejuni subsp. jejuni serotype O:23/36 (strain 81-176)	4-hydroxybenzoate octaprenyltransferase, putative	A0A0H3PBZ7_CAMJJ			418894462343514	-0.642474	metC	Campylobacter jejuni subsp. jejuni serotype O:23/36 (strain 81-176)	Cystathionine beta-lyase	A0A0H3PAV5_CAMJJ
		449010727186986	107154655456543	CJJ81176_1108	Campylobacter jejuni subsp. jejuni serotype O:23/36 (strain 81-176)	Lipoprotein, putative	A0A0H3P9Q5_CAMJJ			435591200436609	-0.642306	leuS	Campylobacter jejuni subsp. jejuni serotype O:23/36 (strain 81-176)	Leucine--tRNA ligase	SYL_CAMJJ
		283643753089507	107070318857829	purC	Campylobacter jejuni subsp. jejuni serotype O:23/36 (strain 81-176)	Phosphoribosylaminoimidazole-succinocarboxamide synthase	PUR7_CAMJJ			238041035832143	-0.641347	glyS	Campylobacter jejuni subsp. jejuni serotype O:23/36 (strain 81-176)	Glycine--tRNA ligase beta subunit	A0A0H3PID1_CAMJJ
		231754257699305	106717904408773	nuoB	Campylobacter jejuni subsp. jejuni serotype O:23/36 (strain 81-176)	NADH-quinone oxidoreductase subunit B	NUOB_CAMJJ			546496762191773	-0.641111	asd	Campylobacter jejuni subsp. jejuni serotype O:23/36 (strain 81-176)	Aspartate-semialdehyde dehydrogenase	A0A0H3PHA3_CAMJJ
		643208916819267	106503094567193	CJJ81176_1240	Campylobacter jejuni subsp. jejuni serotype O:23/36 (strain 81-176)	Histidine kinase	A0A0H3PAP6_CAMJJ			428735832291903	-0.628263	ribE	Campylobacter jejuni subsp. jejuni serotype O:23/36 (strain 81-176)	Riboflavin synthase, alpha subunit	A0A0H3PCS4_CAMJJ
		607931522932726	106233247121175	CJJ81176_0159	Campylobacter jejuni subsp. jejuni serotype O:23/36 (strain 81-176)	Uncharacterized protein	A0A0H3PAU3_CAMJJ			319835871970567	-0.626978	tal	Campylobacter jejuni subsp. jejuni serotype O:23/36 (strain 81-176)	Transaldolase	TAL_CAMJJ
		281862539276379	106122027503119	CJJ81176_0867	Campylobacter jejuni subsp. jejuni serotype O:23/36 (strain 81-176)	Membrane protein, putative	A0A0H3PDB2_CAMJJ			331051613984238	-0.61944	CJJ81176_0915	Campylobacter jejuni subsp. jejuni serotype O:23/36 (strain 81-176)	YkuD domain-containing protein	A0A0H3PAQ3_CAMJJ
		427746307212704	105951256222195	CJJ81176_1259	Campylobacter jejuni subsp. jejuni serotype O:23/36 (strain 81-176)	Radical SAM domain protein	A0A0H3PA59_CAMJJ			373538630576841	-0.616596	CJJ81176_0442	Campylobacter jejuni subsp. jejuni serotype O:23/36 (strain 81-176)	HIT family protein	A0A0H3PBP0_CAMJJ
		442782808541932	105707687801785	oorC	Campylobacter jejuni subsp. jejuni serotype O:23/36 (strain 81-176)	2-oxoglutarate:acceptor oxidoreductase, gamma subunit	A0A0H3PEE7_CAMJJ			413334899659949	-0.615123	CJJ81176_1474	Campylobacter jejuni subsp. jejuni serotype O:23/36 (strain 81-176)	DNA helicase	A0A0H3PB11_CAMJJ
		606119180413969	105652629004584	pglF	Campylobacter jejuni subsp. jejuni serotype O:23/36 (strain 81-176)	General glycosylation pathway protein	A0A0H3P9F0_CAMJJ			290921716755933	-0.60868	CJJ81176_1161	Campylobacter jejuni subsp. jejuni serotype O:23/36 (strain 81-176)	CMP-Neu5Ac synthetase	A0A0H3PAC3_CAMJJ
		294167372361622	105242188771566	CJJ81176_1256	Campylobacter jejuni subsp. jejuni serotype O:23/36 (strain 81-176)	Transporter, putative	A0A0H3PBD5_CAMJJ			236277499613582	-0.605514	CJJ81176_0917	Campylobacter jejuni subsp. jejuni serotype O:23/36 (strain 81-176)	Uncharacterized protein	A0A0H3PDB4_CAMJJ
		517893252717201	105201858944363	CJJ81176_1411	Campylobacter jejuni subsp. jejuni serotype O:23/36 (strain 81-176)	Uncharacterized protein	A0A0H3PBI9_CAMJJ			293450621999462	-0.602962	dnaK	Campylobacter jejuni subsp. jejuni serotype O:23/36 (strain 81-176)	Chaperone protein DnaK	Q0Q7K7_CAMJJ
		349460098724672	104791143205431	CJJ81176_0918	Campylobacter jejuni subsp. jejuni serotype O:23/36 (strain 81-176)	Uncharacterized protein	A0A0H3PA77_CAMJJ			2464022611695	-0.602441	CJJ81176_0729	Campylobacter jejuni subsp. jejuni serotype O:23/36 (strain 81-176)	zf-RING_7 domain-containing protein	A0A0H3PA63_CAMJJ
		431148238813322	104649882846408	CJJ81176_1292	Campylobacter jejuni subsp. jejuni serotype O:23/36 (strain 81-176)	Cell division protein FtsX, putative	A0A0H3PHV6_CAMJJ			404178194599379	-0.600493	gpmI	Campylobacter jejuni subsp. jejuni serotype O:23/36 (strain 81-176)	2,3-bisphosphoglycerate-independent phosphoglycerate mutase	GPMI_CAMJJ
		256289089609733	104012446933323	atpD	Campylobacter jejuni subsp. jejuni serotype O:23/36 (strain 81-176)	ATP synthase subunit beta	ATPB_CAMJJ			519332606288038	-0.599059	CJJ81176_0779	Campylobacter jejuni subsp. jejuni serotype O:23/36 (strain 81-176)	Uncharacterized protein	Q0Q7K3_CAMJJ
		540149477874243	103161970774333	CJJ81176_1260	Campylobacter jejuni subsp. jejuni serotype O:23/36 (strain 81-176)	Membrane protein, putative	A0A0H3PAJ1_CAMJJ			466625430587887	-0.597425	CJJ81176_1039	Campylobacter jejuni subsp. jejuni serotype O:23/36 (strain 81-176)	Cytochrome c family protein	A0A0H3PAJ2_CAMJJ
		21995126322806	102684413062202	CJJ81176_0492	Campylobacter jejuni subsp. jejuni serotype O:23/36 (strain 81-176)	Amino acid ABC transporter, permease protein, His/Glu/Gln/Arg/opine family	A0A0H3PAK4_CAMJJ			535658386418498	-0.592283	thiG	Campylobacter jejuni subsp. jejuni serotype O:23/36 (strain 81-176)	Thiazole synthase	THIG_CAMJJ
		398716978969891	102399497561984	CJJ81176_0135	Campylobacter jejuni subsp. jejuni serotype O:23/36 (strain 81-176)	Chromosome partitioning protein, ParA family	A0A0H3P9B0_CAMJJ			209844467876442	-0.586375	CJJ81176_1444	Campylobacter jejuni subsp. jejuni serotype O:23/36 (strain 81-176)	Deoxyuridine triphosphatase domain protein	Q2A947_CAMJJ
		316820362099835	100521617465549	CJJ81176_0639	Campylobacter jejuni subsp. jejuni serotype O:23/36 (strain 81-176)	Uncharacterized protein	A0A0H3PJC1_CAMJJ			116935580202074	-0.586078	hup	Campylobacter jejuni subsp. jejuni serotype O:23/36 (strain 81-176)	DNA-binding protein HU	A0A0H3ADZ7_CAMJJ
		467146677134133	100291464063856	CJJ81176_0236	Campylobacter jejuni subsp. jejuni serotype O:23/36 (strain 81-176)	Oligopeptide transporter, OPT family	A0A0H3PBE0_CAMJJ			528485771717346	-0.581944	aroQ	Campylobacter jejuni subsp. jejuni serotype O:23/36 (strain 81-176)	3-dehydroquinate dehydratase	AROQ_CAMJJ
		539608596750129	100280051761203	CJJ81176_1016	Campylobacter jejuni subsp. jejuni serotype O:23/36 (strain 81-176)	Uncharacterized protein	A0A0H3PCX6_CAMJJ			405989722093508	-0.57647	pseA	Campylobacter jejuni subsp. jejuni serotype O:23/36 (strain 81-176)	Flagellin modification protein, PseA	Q939J7_CAMJJ
		582386370677482	20655140346951	CJJ81176_1267	Campylobacter jejuni subsp. jejuni serotype O:23/36 (strain 81-176)	RDD domain-containing protein	A0A0H3PAD7_CAMJJ			347536298602406	-0.575337	CJJ81176_0988	Campylobacter jejuni subsp. jejuni serotype O:23/36 (strain 81-176)	Thioesterase family protein	A0A0H3P9J3_CAMJJ
		733878021061885	19996559354994	CJJ81176_0912	Campylobacter jejuni subsp. jejuni serotype O:23/36 (strain 81-176)	Amino acid carrier protein	A0A0H3P9J0_CAMJJ			231477854822509	-0.573039	rnc	Campylobacter jejuni subsp. jejuni serotype O:23/36 (strain 81-176)	Ribonuclease 3	A0A0H3PDX5_CAMJJ
		526413652332871	16554921468099	flhB	Campylobacter jejuni subsp. jejuni serotype O:23/36 (strain 81-176)	Flagellar biosynthetic protein FlhB	A0A0H3PAJ9_CAMJJ			333377116029821	-0.571999	modA	Campylobacter jejuni subsp. jejuni serotype O:23/36 (strain 81-176)	Molybdenum ABC transporter, periplasmic molybdenum-binding protein	A0A0H3PJ16_CAMJJ
		321327382868278	16544771194458	CJJ81176_1560	Campylobacter jejuni subsp. jejuni serotype O:23/36 (strain 81-176)	Uncharacterized protein	A0A0H3PA57_CAMJJ			138193388526298	-0.570843	fliW	Campylobacter jejuni subsp. jejuni serotype O:23/36 (strain 81-176)	Flagellar assembly factor FliW	FLIW_CAMJJ
		520958691347254	16155465443929	CJJ81176_0385	Campylobacter jejuni subsp. jejuni serotype O:23/36 (strain 81-176)	Protoporphyrinogen IX oxidase	A0A0H3PJP9_CAMJJ			557145360485315	-0.569996	gltX2	Campylobacter jejuni subsp. jejuni serotype O:23/36 (strain 81-176)	Glutamate--tRNA ligase 2	SYE2_CAMJJ
		676250889186669	15271496242947	nuoN	Campylobacter jejuni subsp. jejuni serotype O:23/36 (strain 81-176)	NADH-quinone oxidoreductase subunit N	A0A0H3PI65_CAMJJ			357064746531951	-0.563258	nspC	Campylobacter jejuni subsp. jejuni serotype O:23/36 (strain 81-176)	Carboxynorspermidine/carboxyspermidine decarboxylase	A0A0H3PBH7_CAMJJ
		628309705820547	14916098912557	algI	Campylobacter jejuni subsp. jejuni serotype O:23/36 (strain 81-176)	Alginate O-acetyltransferase AlgI	A0A0H3PBJ2_CAMJJ			691388003401869	-0.559313	pseI	Campylobacter jejuni subsp. jejuni serotype O:23/36 (strain 81-176)	Pseudaminic acid synthase	PSEI_CAMJJ
		961077602348637	14592333899604	CJJ81176_0044	Campylobacter jejuni subsp. jejuni serotype O:23/36 (strain 81-176)	Disulfide bond formation protein, DsbB family	A0A0H3PCI0_CAMJJ			243362287588694	-0.55683	fliN	Campylobacter jejuni subsp. jejuni serotype O:23/36 (strain 81-176)	Flagellar switch protein FliN	A0A0H3PAJ0_CAMJJ
		689664705397556	14366676542494	CJJ81176_1272	Campylobacter jejuni subsp. jejuni serotype O:23/36 (strain 81-176)	Membrane protein, putative	A0A0H3PB29_CAMJJ			135758128933632	-0.554453	flaC	Campylobacter jejuni subsp. jejuni serotype O:23/36 (strain 81-176)	Flagellin subunit protein FlaC	A0A0H3PDD9_CAMJJ
		26978000256122	13954562081231	yihY	Campylobacter jejuni subsp. jejuni serotype O:23/36 (strain 81-176)	YihY family protein	A0A0H3P9P5_CAMJJ			12983258642896	-0.554398	CJJ81176_1062	Campylobacter jejuni subsp. jejuni serotype O:23/36 (strain 81-176)	Uncharacterized protein	A0A0H3PAL5_CAMJJ
		856702188414322	13690316942003	CJJ81176_1652	Campylobacter jejuni subsp. jejuni serotype O:23/36 (strain 81-176)	ABC transporter, permease protein	A0A0H3PAT4_CAMJJ			29777978364542	-0.553873	dnaN	Campylobacter jejuni subsp. jejuni serotype O:23/36 (strain 81-176)	Beta sliding clamp	A0A0H3PA99_CAMJJ
		602486761318651	12698458565606	CJJ81176_0419	Campylobacter jejuni subsp. jejuni serotype O:23/36 (strain 81-176)	Lipoprotein, putative	A0A0H3PAA5_CAMJJ			481362166719632	-0.553166	hisH1	Campylobacter jejuni subsp. jejuni serotype O:23/36 (strain 81-176)	Imidazole glycerol phosphate synthase subunit HisH 1	HIS51_CAMJJ
		559709788070463	12674872080485	CJJ81176_0687	Campylobacter jejuni subsp. jejuni serotype O:23/36 (strain 81-176)	Uncharacterized protein	A0A0H3PAS1_CAMJJ			279452580666387	-0.550255	trpS	Campylobacter jejuni subsp. jejuni serotype O:23/36 (strain 81-176)	Tryptophan--tRNA ligase	A0A0H3PB64_CAMJJ
		573932457366929	12115511364407	CJJ81176_0965	Campylobacter jejuni subsp. jejuni serotype O:23/36 (strain 81-176)	Permease, putative	A0A0H3PCF2_CAMJJ			270340639227177	-0.549775	CJJ81176_1513	Campylobacter jejuni subsp. jejuni serotype O:23/36 (strain 81-176)	ATPase_AAA_core domain-containing protein	A0A0H3PIL0_CAMJJ
		350568297736958	11862579981486	CJJ81176_0213	Campylobacter jejuni subsp. jejuni serotype O:23/36 (strain 81-176)	Antibiotic transport protein, putative	A0A0H3PBI6_CAMJJ			233921985067045	-0.547511	efp	Campylobacter jejuni subsp. jejuni serotype O:23/36 (strain 81-176)	Elongation factor P	EFP_CAMJJ
		424680345091212	10884739557902	CJJ81176_0261	Campylobacter jejuni subsp. jejuni serotype O:23/36 (strain 81-176)	Membrane protein, putative	A0A0H3PAB1_CAMJJ			331222522874463	-0.545424	CJJ81176_0973	Campylobacter jejuni subsp. jejuni serotype O:23/36 (strain 81-176)	Peptidyl-arginine deiminase family protein	A0A0H3PA26_CAMJJ
		347983438174343	10658639272054	CJJ81176_0661	Campylobacter jejuni subsp. jejuni serotype O:23/36 (strain 81-176)	Uncharacterized protein	A0A0H3PEQ4_CAMJJ			145487379180686	-0.545402	pyrB	Campylobacter jejuni subsp. jejuni serotype O:23/36 (strain 81-176)	Aspartate carbamoyltransferase	PYRB_CAMJJ
		428152758118407	10635773340861	rlpA	Campylobacter jejuni subsp. jejuni serotype O:23/36 (strain 81-176)	Endolytic peptidoglycan transglycosylase RlpA	A0A0H3PEI3_CAMJJ			184653494847478	-0.544227	CJJ81176_0810	Campylobacter jejuni subsp. jejuni serotype O:23/36 (strain 81-176)	PolyA polymerase family protein	A0A0H3PAR4_CAMJJ
		478826093785316	10463351143731	CJJ81176_1176	Campylobacter jejuni subsp. jejuni serotype O:23/36 (strain 81-176)	Copper-translocating P-type ATPase	A0A0H3P9S0_CAMJJ			21394111830172	-0.542846	argS	Campylobacter jejuni subsp. jejuni serotype O:23/36 (strain 81-176)	Arginine--tRNA ligase	SYR_CAMJJ
		225383417947722	10229983859592	CJJ81176_0781	Campylobacter jejuni subsp. jejuni serotype O:23/36 (strain 81-176)	Lactamase_B domain-containing protein	A0A0H3PAR7_CAMJJ			199179050409968	-0.542246	upp	Campylobacter jejuni subsp. jejuni serotype O:23/36 (strain 81-176)	Uracil phosphoribosyltransferase	UPP_CAMJJ
		728810891441587	2032639503479	cmeA	Campylobacter jejuni subsp. jejuni serotype O:23/36 (strain 81-176)	RND efflux system, membrane fusion protein CmeA	A0A0H3PIS5_CAMJJ			198948057079548	-0.541633	Cjp47	Campylobacter jejuni subsp. jejuni serotype O:23/36 (strain 81-176)	Uncharacterized protein	Q8GJA8_CAMJJ
		24524944463894	1010650422838	CJJ81176_0632	Campylobacter jejuni subsp. jejuni serotype O:23/36 (strain 81-176)	PPK2 domain-containing protein	A0A0H3PAX2_CAMJJ			272377776884719	-0.540427	CJJ81176_0397	Campylobacter jejuni subsp. jejuni serotype O:23/36 (strain 81-176)	D-isomer specific 2-hydroxyacid dehydrogenase family protein	A0A0H3PB14_CAMJJ
		326051116727333	0.996433	CJJ81176_0843	Campylobacter jejuni subsp. jejuni serotype O:23/36 (strain 81-176)	Membrane protein, putative	A0A0H3PA58_CAMJJ			657176901820048	-0.540063	hypE	Campylobacter jejuni subsp. jejuni serotype O:23/36 (strain 81-176)	Hydrogenase expression/formation protein HypE	A0A0H3PBL4_CAMJJ
		672513755317453	0.991154	ribH	Campylobacter jejuni subsp. jejuni serotype O:23/36 (strain 81-176)	6,7-dimethyl-8-ribityllumazine synthase	RISB_CAMJJ			23551725014431	-0.539082	CJJ81176_0443	Campylobacter jejuni subsp. jejuni serotype O:23/36 (strain 81-176)	YceI family member	Q29W30_CAMJJ
		378818048418754	0.99088	CJJ81176_1477	Campylobacter jejuni subsp. jejuni serotype O:23/36 (strain 81-176)	Uncharacterized protein	A0A0H3PAE9_CAMJJ			143329761347984	-0.538905	CJJ81176_1630	Campylobacter jejuni subsp. jejuni serotype O:23/36 (strain 81-176)	NifU family protein	A0A0H3PDU8_CAMJJ
		731756224107309	0.986593	CJJ81176_0550	Campylobacter jejuni subsp. jejuni serotype O:23/36 (strain 81-176)	Penicillin-binding protein	A0A0H3PF42_CAMJJ			235885584793069	-0.533956	CJJ81176_0985	Campylobacter jejuni subsp. jejuni serotype O:23/36 (strain 81-176)	Acetyltransferase, GNAT family	A0A0H3PGJ3_CAMJJ
		406934635838687	0.984033	CJJ81176_0178	Campylobacter jejuni subsp. jejuni serotype O:23/36 (strain 81-176)	Cation ABC transporter, ATP-binding protein	A0A0H3PBC1_CAMJJ			224183061974457	-0.531101	CJJ81176_1193	Campylobacter jejuni subsp. jejuni serotype O:23/36 (strain 81-176)	Uncharacterized protein	A0A0H3PD61_CAMJJ
		866270432787199	0.981111	accC-1	Campylobacter jejuni subsp. jejuni serotype O:23/36 (strain 81-176)	Biotin carboxylase	A0A0H3PD54_CAMJJ			534006304385428	-0.530573	ispA	Campylobacter jejuni subsp. jejuni serotype O:23/36 (strain 81-176)	Geranyltranstransferase	A0A0H3PHW0_CAMJJ
		348765031261778	0.978558	pyrD	Campylobacter jejuni subsp. jejuni serotype O:23/36 (strain 81-176)	DHOdehase	A0A0H3PA89_CAMJJ			187101413213468	-0.530305	rpoD	Campylobacter jejuni subsp. jejuni serotype O:23/36 (strain 81-176)	RNA polymerase sigma factor RpoD	A0A0H3PAK5_CAMJJ
		478806412328723	0.978377	CJJ81176_0312	Campylobacter jejuni subsp. jejuni serotype O:23/36 (strain 81-176)	Uncharacterized protein	A0A0H3PAI0_CAMJJ			356648019470712	-0.529846	tkt	Campylobacter jejuni subsp. jejuni serotype O:23/36 (strain 81-176)	Transketolase	A0A0H3P9P8_CAMJJ
		240460685652984	0.974434	rbfA	Campylobacter jejuni subsp. jejuni serotype O:23/36 (strain 81-176)	Ribosome-binding factor A	A0A0H3PBB3_CAMJJ			160795408649675	-0.529466	CJJ81176_0850	Campylobacter jejuni subsp. jejuni serotype O:23/36 (strain 81-176)	Oxidoreductase, short chain dehydrogenase/reductase family	A0A0H3P9K9_CAMJJ
		386716634537579	0.973124	CJJ81176_0358	Campylobacter jejuni subsp. jejuni serotype O:23/36 (strain 81-176)	Chemotaxis protein MotB, putative	A0A0H3PBX6_CAMJJ			123743790825164	-0.529167	ilvE	Campylobacter jejuni subsp. jejuni serotype O:23/36 (strain 81-176)	Branched-chain-amino-acid aminotransferase	A0A0H3PEK3_CAMJJ
		308986335442523	0.970378	CJJ81176_0144	Campylobacter jejuni subsp. jejuni serotype O:23/36 (strain 81-176)	MotA/TolQ/ExbB proton channel family protein	A0A0H3P994_CAMJJ			158403140751007	-0.527935	CJJ81176_0564	Campylobacter jejuni subsp. jejuni serotype O:23/36 (strain 81-176)	Uncharacterized protein	A0A0H3PIY1_CAMJJ
		236520843893676	0.969974	CJJ81176_1548	Campylobacter jejuni subsp. jejuni serotype O:23/36 (strain 81-176)	Methyl-accepting chemotaxis protein	A0A0H3PB49_CAMJJ			271917918876693	-0.519676	ciaB	Campylobacter jejuni subsp. jejuni serotype O:23/36 (strain 81-176)	Invasion antigen B	A0A0H3P9J5_CAMJJ
		526170002563731	0.965945	CJJ81176_0824	Campylobacter jejuni subsp. jejuni serotype O:23/36 (strain 81-176)	ABC transporter, ATP-binding protein/permease MsbA, putative	A0A0H3PDD0_CAMJJ			117521219817015	-0.519246	CJJ81176_1131	Campylobacter jejuni subsp. jejuni serotype O:23/36 (strain 81-176)	Uncharacterized protein	A0A0H3PAK8_CAMJJ
		674776608151919	0.963693	leuD	Campylobacter jejuni subsp. jejuni serotype O:23/36 (strain 81-176)	3-isopropylmalate dehydratase small subunit	LEUD_CAMJJ			425661124489365	-0.517632	CJJ81176_0186	Campylobacter jejuni subsp. jejuni serotype O:23/36 (strain 81-176)	Aminotransferase, classes I and II	A0A0H3PF06_CAMJJ
		684561703004014	0.961857	CJJ81176_0263	Campylobacter jejuni subsp. jejuni serotype O:23/36 (strain 81-176)	Mechanosensitive ion channel family protein	A0A0H3PJB3_CAMJJ			156347852208494	-0.517462	CJJ81176_0681	Campylobacter jejuni subsp. jejuni serotype O:23/36 (strain 81-176)	Peptidase, M24 family	A0A0H3PAK7_CAMJJ
		743544692876868	0.95896	livG	Campylobacter jejuni subsp. jejuni serotype O:23/36 (strain 81-176)	High affinity branched-chain amino acid ABC transporter, ATP-binding protein	A0A0H3P9B5_CAMJJ			223368398732312	-0.515847	CJJ81176_1509	Campylobacter jejuni subsp. jejuni serotype O:23/36 (strain 81-176)	ThiS family protein	A0A0H3PIC7_CAMJJ
		332332732298913	0.956744	CJJ81176_0901	Campylobacter jejuni subsp. jejuni serotype O:23/36 (strain 81-176)	Uncharacterized protein	A0A0H3PAU1_CAMJJ			27060397392534	-0.513747	CJJ81176_1475	Campylobacter jejuni subsp. jejuni serotype O:23/36 (strain 81-176)	PDDEXK_1 domain-containing protein	A0A0H3PDK8_CAMJJ
		751266278318295	0.9563	CJJ81176_1452	Campylobacter jejuni subsp. jejuni serotype O:23/36 (strain 81-176)	DUF5644 domain-containing protein	A0A0H3PB67_CAMJJ			493524412137944	-0.513524	aspS	Campylobacter jejuni subsp. jejuni serotype O:23/36 (strain 81-176)	Aspartate--tRNA(Asp/Asn) ligase	SYDND_CAMJJ
		379621119768693	0.955023	CJJ81176_1374	Campylobacter jejuni subsp. jejuni serotype O:23/36 (strain 81-176)	Lipoprotein, VacJ family	A0A0H3PAI5_CAMJJ			322415452252772	-0.513482	panC	Campylobacter jejuni subsp. jejuni serotype O:23/36 (strain 81-176)	Pantothenate synthetase	PANC_CAMJJ
		124628048551923	0.95483	cdtA	Campylobacter jejuni subsp. jejuni serotype O:23/36 (strain 81-176)	Cytolethal distending toxin subunit A	CDTA_CAMJJ			148736997937561	-0.511852	nth	Campylobacter jejuni subsp. jejuni serotype O:23/36 (strain 81-176)	Endonuclease III	A0A0H3PEB4_CAMJJ
		93064002738799	0.950056	virD4	Campylobacter jejuni subsp. jejuni serotype O:23/36 (strain 81-176)	VirD4	Q8GJE7_CAMJJ			194319783525483	-0.511351	rplR	Campylobacter jejuni subsp. jejuni serotype O:23/36 (strain 81-176)	50S ribosomal protein L18	RL18_CAMJJ
		702914917160954	0.95004	CJJ81176_0444	Campylobacter jejuni subsp. jejuni serotype O:23/36 (strain 81-176)	Membrane protein, putative	Q29W29_CAMJJ			356247565043483	-0.509604	tsf	Campylobacter jejuni subsp. jejuni serotype O:23/36 (strain 81-176)	Elongation factor Ts	EFTS_CAMJJ
		387798649254768	0.947769	cmeC	Campylobacter jejuni subsp. jejuni serotype O:23/36 (strain 81-176)	RND efflux system, outer membrane lipoprotein CmeC	A0A0H3PAE4_CAMJJ			470459730447574	-0.500422	hslV	Campylobacter jejuni subsp. jejuni serotype O:23/36 (strain 81-176)	ATP-dependent protease subunit HslV	HSLV_CAMJJ
		17224611305073	0.947762	CJJ81176_0380	Campylobacter jejuni subsp. jejuni serotype O:23/36 (strain 81-176)	FolB domain protein	A0A0H3PEQ0_CAMJJ			231578108024833	-0.500186	pseB	Campylobacter jejuni subsp. jejuni serotype O:23/36 (strain 81-176)	UDP-N-acetylglucosamine 4,6-dehydratase (inverting)	PSEB_CAMJJ
		844160467729937	0.947699	CJJ81176_0294	Campylobacter jejuni subsp. jejuni serotype O:23/36 (strain 81-176)	Membrane protein, putative	A0A0H3PAF6_CAMJJ			366252263545832	-0.499203	ispE	Campylobacter jejuni subsp. jejuni serotype O:23/36 (strain 81-176)	4-diphosphocytidyl-2-C-methyl-D-erythritol kinase	ISPE_CAMJJ
		306788406842995	0.946411	CJJ81176_0740	Campylobacter jejuni subsp. jejuni serotype O:23/36 (strain 81-176)	Uncharacterized protein	A0A0H3PAS8_CAMJJ			532098201295173	-0.496553	fdhD	Campylobacter jejuni subsp. jejuni serotype O:23/36 (strain 81-176)	Sulfur carrier protein FdhD	A0A0H3PAD3_CAMJJ
		592065469568803	0.942179	accA	Campylobacter jejuni subsp. jejuni serotype O:23/36 (strain 81-176)	Acetyl-coenzyme A carboxylase carboxyl transferase subunit alpha	ACCA_CAMJJ			328949767518123	-0.496286	CJJ81176_1533	Campylobacter jejuni subsp. jejuni serotype O:23/36 (strain 81-176)	Oxidoreductase, zinc-binding dehydrogenase family	A0A0H3PDJ1_CAMJJ
		666647775790807	0.935056	CJJ81176_1575	Campylobacter jejuni subsp. jejuni serotype O:23/36 (strain 81-176)	Cyclic peptide ABC transporter, ATP-binding protein/permease	A0A0H3PAQ4_CAMJJ			406490705516162	-0.495814	napL	Campylobacter jejuni subsp. jejuni serotype O:23/36 (strain 81-176)	NapL protein	A0A0H3PAR1_CAMJJ
		558981748624445	0.931039	CJJ81176_0816	Campylobacter jejuni subsp. jejuni serotype O:23/36 (strain 81-176)	Mur ligase family protein	A0A0H3PAX7_CAMJJ			15245976041187	-0.49334	truA	Campylobacter jejuni subsp. jejuni serotype O:23/36 (strain 81-176)	tRNA pseudouridine synthase A	TRUA_CAMJJ
		216516435440814	0.928368	yajC	Campylobacter jejuni subsp. jejuni serotype O:23/36 (strain 81-176)	Sec translocon accessory complex subunit YajC	A0A0H3P9B1_CAMJJ			1646359933868	-0.49252	CJJ81176_1306	Campylobacter jejuni subsp. jejuni serotype O:23/36 (strain 81-176)	SurA_N domain-containing protein	A0A0H3PHX6_CAMJJ
		828234337057906	0.928088	virB4	Campylobacter jejuni subsp. jejuni serotype O:23/36 (strain 81-176)	VirB4	Q8GJA2_CAMJJ			40471886585668	-0.492156	galE	Campylobacter jejuni subsp. jejuni serotype O:23/36 (strain 81-176)	UDP-glucose 4-epimerase	A0A0H3PAI9_CAMJJ
		770812377266041	0.927687	groL	Campylobacter jejuni subsp. jejuni serotype O:23/36 (strain 81-176)	60 kDa chaperonin	CH60_CAMJJ			307340610113065	-0.487861	CJJ81176_0264	Campylobacter jejuni subsp. jejuni serotype O:23/36 (strain 81-176)	Nitrogen fixation protein NifU	A0A0H3PAK2_CAMJJ
		217062798106675	0.925618	CJJ81176_0065	Campylobacter jejuni subsp. jejuni serotype O:23/36 (strain 81-176)	Thioredoxin domain-containing protein	A0A0H3P996_CAMJJ			333960598505404	-0.48691	kpsF	Campylobacter jejuni subsp. jejuni serotype O:23/36 (strain 81-176)	Arabinose-5-phosphate isomerase	Q29VH0_CAMJJ
		204193457275412	0.921875	CJJ81176_1453	Campylobacter jejuni subsp. jejuni serotype O:23/36 (strain 81-176)	Uncharacterized protein	A0A0H3PAA3_CAMJJ			23385550464165	-0.486118	CJJ81176_1003	Campylobacter jejuni subsp. jejuni serotype O:23/36 (strain 81-176)	Uncharacterized protein	A0A0H3PGX2_CAMJJ
		38024966986205	0.917835	CJJ81176_0335	Campylobacter jejuni subsp. jejuni serotype O:23/36 (strain 81-176)	Membrane protein, putative	A0A0H3PBU0_CAMJJ			254186069005104	-0.484294	adk	Campylobacter jejuni subsp. jejuni serotype O:23/36 (strain 81-176)	Adenylate kinase	KAD_CAMJJ
		289346085026572	0.916375	CJJ81176_0987	Campylobacter jejuni subsp. jejuni serotype O:23/36 (strain 81-176)	Uncharacterized protein	A0A0H3PGI9_CAMJJ			277233848996023	-0.483551	CJJ81176_1128	Campylobacter jejuni subsp. jejuni serotype O:23/36 (strain 81-176)	Methyl-accepting chemotaxis protein	A0A0H3P9P7_CAMJJ
		496091622077373	0.915529	CJJ81176_0019	Campylobacter jejuni subsp. jejuni serotype O:23/36 (strain 81-176)	OMP_b-brl domain-containing protein	A0A0H3P998_CAMJJ			754664703750684	-0.481091	CJJ81176_0891	Campylobacter jejuni subsp. jejuni serotype O:23/36 (strain 81-176)	RrF2 family protein, putative	A0A0H3PDG2_CAMJJ
		583979539950158	0.915031	metN	Campylobacter jejuni subsp. jejuni serotype O:23/36 (strain 81-176)	Methionine import ATP-binding protein MetN	A0A0H3PHE3_CAMJJ			332350863784982	-0.480444	CJJ81176_1428	Campylobacter jejuni subsp. jejuni serotype O:23/36 (strain 81-176)	Uncharacterized protein	A0A0H3PBE7_CAMJJ
		225200380262119	0.913424	fliL	Campylobacter jejuni subsp. jejuni serotype O:23/36 (strain 81-176)	Flagellar protein FliL	A0A0H3PIF6_CAMJJ			481470291658214	-0.476516	CJJ81176_0634	Campylobacter jejuni subsp. jejuni serotype O:23/36 (strain 81-176)	Carboxypeptidase	A0A0H3PBN0_CAMJJ
		379180689982328	0.911947	CJJ81176_1523	Campylobacter jejuni subsp. jejuni serotype O:23/36 (strain 81-176)	Tungsten ABC transporter, ATP-binding protein, putative	A0A0H3PIJ8_CAMJJ			198684566187959	-0.475468	queC	Campylobacter jejuni subsp. jejuni serotype O:23/36 (strain 81-176)	7-cyano-7-deazaguanine synthase	QUEC_CAMJJ
		288104511950016	0.910358	CJJ81176_0676	Campylobacter jejuni subsp. jejuni serotype O:23/36 (strain 81-176)	Uncharacterized protein	A0A0H3PBK2_CAMJJ			128786113232773	-0.472364	ruvC	Campylobacter jejuni subsp. jejuni serotype O:23/36 (strain 81-176)	Crossover junction endodeoxyribonuclease RuvC	RUVC_CAMJJ
		656707108827805	0.905348	CJJ81176_1029	Campylobacter jejuni subsp. jejuni serotype O:23/36 (strain 81-176)	Membrane protein, putative	A0A0H3P9B3_CAMJJ			473109977944355	-0.466726	aroA	Campylobacter jejuni subsp. jejuni serotype O:23/36 (strain 81-176)	3-phosphoshikimate 1-carboxyvinyltransferase	AROA_CAMJJ
		272895188533048	0.900616	CJJ81176_0578	Campylobacter jejuni subsp. jejuni serotype O:23/36 (strain 81-176)	Membrane protein, putative	A0A0H3PJE8_CAMJJ			28809759162764	-0.460936	CJJ81176_1390	Campylobacter jejuni subsp. jejuni serotype O:23/36 (strain 81-176)	Endoribonuclease L-PSP, putative	A0A0H3PAB9_CAMJJ
		274538328464711	0.89552	CJJ81176_0518	Campylobacter jejuni subsp. jejuni serotype O:23/36 (strain 81-176)	Lipoprotein, putative	A0A0H3PJC9_CAMJJ			330649614020734	-0.460775	CJJ81176_0750	Campylobacter jejuni subsp. jejuni serotype O:23/36 (strain 81-176)	ABC transporter, periplasmic substrate-binding protein	A0A0H3PAR5_CAMJJ
		304830915376698	0.890864	rpmB	Campylobacter jejuni subsp. jejuni serotype O:23/36 (strain 81-176)	50S ribosomal protein L28	RL28_CAMJJ			243920215263274	-0.457507	hisI	Campylobacter jejuni subsp. jejuni serotype O:23/36 (strain 81-176)	Histidine biosynthesis bifunctional protein HisIE	A0A0H3PAJ4_CAMJJ
		495750840072715	0.889241	CJJ81176_1205	Campylobacter jejuni subsp. jejuni serotype O:23/36 (strain 81-176)	Methyl-accepting chemotaxis protein	A0A0H3PAN9_CAMJJ			137741931459817	-0.454901	CJJ81176_0018	Campylobacter jejuni subsp. jejuni serotype O:23/36 (strain 81-176)	Uncharacterized protein	A0A0H3P991_CAMJJ
		409371212832301	0.88917	ftsH	Campylobacter jejuni subsp. jejuni serotype O:23/36 (strain 81-176)	ATP-dependent zinc metalloprotease FtsH	A0A0H3P9D5_CAMJJ			299098269684806	-0.454575	ribD	Campylobacter jejuni subsp. jejuni serotype O:23/36 (strain 81-176)	HTP reductase	A0A0H3PDX9_CAMJJ
		131366318466764	0.886289	modB	Campylobacter jejuni subsp. jejuni serotype O:23/36 (strain 81-176)	Molybdenum transport system permease	Q29W35_CAMJJ			611945141989785	-0.454294	CJJ81176_0971	Campylobacter jejuni subsp. jejuni serotype O:23/36 (strain 81-176)	Hydrolase, carbon-nitrogen family	A0A0H3P979_CAMJJ
		462297313850137	0.88367	CJJ81176_1075	Campylobacter jejuni subsp. jejuni serotype O:23/36 (strain 81-176)	Putative integral membrane protein	A0A0H3P9C1_CAMJJ			165772319083141	-0.45069	CJJ81176_0520	Campylobacter jejuni subsp. jejuni serotype O:23/36 (strain 81-176)	Hit family protein	A0A0H3PJA2_CAMJJ
		513292951559564	0.882995	CJJ81176_1432	Campylobacter jejuni subsp. jejuni serotype O:23/36 (strain 81-176)	Galactosyltransferase	A0A0H3PDP3_CAMJJ			212511476666943	-0.448557	CJJ81176_0006	Campylobacter jejuni subsp. jejuni serotype O:23/36 (strain 81-176)	Uncharacterized protein	A0A0H3PA67_CAMJJ
		452211245096947	0.882721	livF	Campylobacter jejuni subsp. jejuni serotype O:23/36 (strain 81-176)	High affinity branched-chain amino acid ABC transporter, ATP-binding protein	A0A0H3PAJ8_CAMJJ			165855473873912	-0.44622	cobB	Campylobacter jejuni subsp. jejuni serotype O:23/36 (strain 81-176)	NAD-dependent protein deacylase	A0A0H3PD29_CAMJJ
		540524633497183	0.87905	htrB	Campylobacter jejuni subsp. jejuni serotype O:23/36 (strain 81-176)	HtrB	Q2TJD1_CAMJJ			340237468024441	-0.440588	CJJ81176_0793	Campylobacter jejuni subsp. jejuni serotype O:23/36 (strain 81-176)	Lipoprotein, NLPA family	A0A0H3P9I3_CAMJJ
		266584562212018	0.878138	metF	Campylobacter jejuni subsp. jejuni serotype O:23/36 (strain 81-176)	Methylenetetrahydrofolate reductase	A0A0H3PHC8_CAMJJ			258966836970407	-0.432607	carB	Campylobacter jejuni subsp. jejuni serotype O:23/36 (strain 81-176)	Carbamoyl-phosphate synthase large chain	A0A0H3PJH5_CAMJJ
		119678613492095	0.877781	CJJ81176_0517	Campylobacter jejuni subsp. jejuni serotype O:23/36 (strain 81-176)	Uncharacterized protein	A0A0H3PBP7_CAMJJ			170425268278099	-0.428922	CJJ81176_0031	Campylobacter jejuni subsp. jejuni serotype O:23/36 (strain 81-176)	Molybdopterin oxidoreductase family protein	A0A0H3PGV5_CAMJJ
		554693406937994	0.876958	CJJ81176_0695	Campylobacter jejuni subsp. jejuni serotype O:23/36 (strain 81-176)	ABC transporter, ATP-binding protein	A0A0H3P9Z6_CAMJJ			391963186300553	-0.426431	argG	Campylobacter jejuni subsp. jejuni serotype O:23/36 (strain 81-176)	Argininosuccinate synthase	ASSY_CAMJJ
		473684336141894	0.874125	CJJ81176_0304	Campylobacter jejuni subsp. jejuni serotype O:23/36 (strain 81-176)	Cell shape protein MreC	A0A0H3PIX8_CAMJJ			204851019479789	-0.422574	gapA	Campylobacter jejuni subsp. jejuni serotype O:23/36 (strain 81-176)	Glyceraldehyde-3-phosphate dehydrogenase	A0A0H3P9T1_CAMJJ
		237113004711278	0.87277	hemD	Campylobacter jejuni subsp. jejuni serotype O:23/36 (strain 81-176)	Uroporphyrinogen-III synthase	A0A0H3PD02_CAMJJ			277382441406562	-0.419888	CJJ81176_0473	Campylobacter jejuni subsp. jejuni serotype O:23/36 (strain 81-176)	Methyl-accepting chemotaxis protein	A0A0H3PB06_CAMJJ
		220384598577428	0.872529	CJJ81176_0418	Campylobacter jejuni subsp. jejuni serotype O:23/36 (strain 81-176)	Tram-like protein	A0A0H3PBH8_CAMJJ			195989336801033	-0.419605	pheS	Campylobacter jejuni subsp. jejuni serotype O:23/36 (strain 81-176)	Phenylalanine--tRNA ligase alpha subunit	SYFA_CAMJJ
		164948691350499	0.872498	rpsP	Campylobacter jejuni subsp. jejuni serotype O:23/36 (strain 81-176)	30S ribosomal protein S16	RS16_CAMJJ			168517410660317	-0.417482	CJJ81176_0873	Campylobacter jejuni subsp. jejuni serotype O:23/36 (strain 81-176)	Molybdopterin molybdenumtransferase	A0A0H3PAU4_CAMJJ
		717620503412639	0.871098	CJJ81176_1595	Campylobacter jejuni subsp. jejuni serotype O:23/36 (strain 81-176)	DNA-binding response regulator, putative	A0A0H3PE72_CAMJJ			194213217020715	-0.413701	peb1A	Campylobacter jejuni subsp. jejuni serotype O:23/36 (strain 81-176)	Major cell-binding factor	PEB1A_CAMJJ
		240711166463155	0.869014	rpmH	Campylobacter jejuni subsp. jejuni serotype O:23/36 (strain 81-176)	50S ribosomal protein L34	RL34_CAMJJ			143390642644322	-0.413183	pseF	Campylobacter jejuni subsp. jejuni serotype O:23/36 (strain 81-176)	Pseudaminic acid cytidylyltransferase	PSEF_CAMJJ
		364925268491007	0.868211	CJJ81176_0436	Campylobacter jejuni subsp. jejuni serotype O:23/36 (strain 81-176)	GTP-binding protein	A0A0H3PJK4_CAMJJ			610292082801779	-0.406187	CJJ81176_0724	Campylobacter jejuni subsp. jejuni serotype O:23/36 (strain 81-176)	Peptidase, U32 family	A0A0H3PA86_CAMJJ
		254918649871937	0.866554	nuoH	Campylobacter jejuni subsp. jejuni serotype O:23/36 (strain 81-176)	NADH-quinone oxidoreductase subunit H	NUOH_CAMJJ			220379959926056	-0.403118	rppH	Campylobacter jejuni subsp. jejuni serotype O:23/36 (strain 81-176)	RNA pyrophosphohydrolase	RPPH_CAMJJ
		208601777299992	0.862131	CJJ81176_1185	Campylobacter jejuni subsp. jejuni serotype O:23/36 (strain 81-176)	Uncharacterized protein	A0A0H3PH47_CAMJJ			378747317600671	-0.397846	purA	Campylobacter jejuni subsp. jejuni serotype O:23/36 (strain 81-176)	Adenylosuccinate synthetase	PURA_CAMJJ
		47098170226039	0.858875	CJJ81176_1639	Campylobacter jejuni subsp. jejuni serotype O:23/36 (strain 81-176)	ABC transporter, periplasmic substrate-binding protein, putative	A0A0H3PBI5_CAMJJ			179329768693296	-0.38729	bioF	Campylobacter jejuni subsp. jejuni serotype O:23/36 (strain 81-176)	8-amino-7-oxononanoate synthase	A0A0H3PAS7_CAMJJ
		507466071539233	0.856796	lgtF	Campylobacter jejuni subsp. jejuni serotype O:23/36 (strain 81-176)	LgtF	Q2TJD0_CAMJJ			545024732080339	-0.384517	alr	Campylobacter jejuni subsp. jejuni serotype O:23/36 (strain 81-176)	Alanine racemase	ALR_CAMJJ
		368010308799947	0.85657	CJJ81176_1415	Campylobacter jejuni subsp. jejuni serotype O:23/36 (strain 81-176)	Putative sugar-1-phosphate nucleotidyltransferase	A0A0H3PBC8_CAMJJ			197852940875857	-0.383454	icd	Campylobacter jejuni subsp. jejuni serotype O:23/36 (strain 81-176)	Isocitrate dehydrogenase [NADP]	A0A0H3PJ24_CAMJJ
		359029669499293	0.855106	CJJ81176_1378	Campylobacter jejuni subsp. jejuni serotype O:23/36 (strain 81-176)	Multidrug resistance efflux transporter, putative	A0A0H3PDK5_CAMJJ			322712072920499	-0.383273	metE	Campylobacter jejuni subsp. jejuni serotype O:23/36 (strain 81-176)	5-methyltetrahydropteroyltriglutamate--homocysteine methyltransferase	METE_CAMJJ
		294992114209549	0.852585	fliG	Campylobacter jejuni subsp. jejuni serotype O:23/36 (strain 81-176)	Flagellar motor switch protein FliG	A0A0H3PAL4_CAMJJ			411537185877882	-0.376492	CJJ81176_1430	Campylobacter jejuni subsp. jejuni serotype O:23/36 (strain 81-176)	Thymidine diphospho-4-keto-rhamnose 3,5-epimerase	Q29VV4_CAMJJ
		358355263483757	0.851967	petA	Campylobacter jejuni subsp. jejuni serotype O:23/36 (strain 81-176)	Ubiquinol-cytochrome c reductase iron-sulfur subunit	A0A0H3PHB9_CAMJJ			418252727540531	-0.376058	CJJ81176_0472	Campylobacter jejuni subsp. jejuni serotype O:23/36 (strain 81-176)	NUDIX domain protein	A0A0H3PBB8_CAMJJ
		434315517769724	0.851085	CJJ81176_0927	Campylobacter jejuni subsp. jejuni serotype O:23/36 (strain 81-176)	Amino acid ABC transporter, permease protein PEB1	A0A0H3PGI3_CAMJJ			14745702100615	-0.372098	topA	Campylobacter jejuni subsp. jejuni serotype O:23/36 (strain 81-176)	DNA topoisomerase 1	A0A0H3PA46_CAMJJ
		281841213926353	0.850319	mraY	Campylobacter jejuni subsp. jejuni serotype O:23/36 (strain 81-176)	Phospho-N-acetylmuramoyl-pentapeptide-transferase	MRAY_CAMJJ			181843795432927	-0.364855	nadK	Campylobacter jejuni subsp. jejuni serotype O:23/36 (strain 81-176)	NAD kinase	NADK_CAMJJ
		214564034353366	0.850124	CJJ81176_0882	Campylobacter jejuni subsp. jejuni serotype O:23/36 (strain 81-176)	Arylsulfate sulfotransferase, degenerate	A0A0H3P9J4_CAMJJ			224596877717273	-0.360906	CJJ81176_1341	Campylobacter jejuni subsp. jejuni serotype O:23/36 (strain 81-176)	Uncharacterized protein	Q2M5R0_CAMJJ
		156243911371266	0.849188	oorD	Campylobacter jejuni subsp. jejuni serotype O:23/36 (strain 81-176)	2-oxoglutarate:acceptor oxidoreductase, delta subunit	A0A0H3PBV9_CAMJJ			162993727278896	-0.360094	purF	Campylobacter jejuni subsp. jejuni serotype O:23/36 (strain 81-176)	Amidophosphoribosyltransferase	A0A0H3PAB8_CAMJJ
		678835292137616	0.846295	CJJ81176_1498	Campylobacter jejuni subsp. jejuni serotype O:23/36 (strain 81-176)	Methyl-accepting chemotaxis protein	A0A0H3P9T7_CAMJJ			263608227773847	-0.349561	CJJ81176_0859	Campylobacter jejuni subsp. jejuni serotype O:23/36 (strain 81-176)	Soluble lytic murein transglycosylase, putative	A0A0H3P9Z2_CAMJJ
		353680371963614	0.843094	CJJ81176_0376	Campylobacter jejuni subsp. jejuni serotype O:23/36 (strain 81-176)	Uncharacterized protein	A0A0H3PEG3_CAMJJ			347171702161041	-0.349215	CJJ81176_0255	Campylobacter jejuni subsp. jejuni serotype O:23/36 (strain 81-176)	Nicotinate phosphoribosyltransferase	A0A0H3PB10_CAMJJ
		187440840181544	0.838202	cdtB	Campylobacter jejuni subsp. jejuni serotype O:23/36 (strain 81-176)	Cytolethal distending toxin, subunit B	A0A0H3PCL3_CAMJJ			207518460541641	-0.348621	CJJ81176_0780	Campylobacter jejuni subsp. jejuni serotype O:23/36 (strain 81-176)	Type I site-specific deoxyribonuclease	Q0Q7K2_CAMJJ
		454142994391068	0.83148	CJJ81176_1027	Campylobacter jejuni subsp. jejuni serotype O:23/36 (strain 81-176)	TrkA domain protein	A0A0H3PAL8_CAMJJ			198019554235142	-0.345842	CJJ81176_0579	Campylobacter jejuni subsp. jejuni serotype O:23/36 (strain 81-176)	Uncharacterized protein	A0A0H3PEV5_CAMJJ
		497497574613267	0.830811	napD	Campylobacter jejuni subsp. jejuni serotype O:23/36 (strain 81-176)	Chaperone NapD	A0A0H3P9M1_CAMJJ			224053129368902	-0.341816	CJJ81176_1379	Campylobacter jejuni subsp. jejuni serotype O:23/36 (strain 81-176)	Iron-sulfur cluster-binding domain protein	A0A0H3PHX0_CAMJJ
		421602117454899	0.830577	CJJ81176_0549	Campylobacter jejuni subsp. jejuni serotype O:23/36 (strain 81-176)	Na/Pi-cotransporter, putative	A0A0H3PIT5_CAMJJ			229603772782832	-0.340086	murG	Campylobacter jejuni subsp. jejuni serotype O:23/36 (strain 81-176)	UDP-N-acetylglucosamine--N-acetylmuramyl-(pentapeptide) pyrophosphoryl-undecaprenol N-acetylglucosamine transferase	MURG_CAMJJ
		170754680370644	0.828037	CJJ81176_0705	Campylobacter jejuni subsp. jejuni serotype O:23/36 (strain 81-176)	Uncharacterized protein	A0A0H3PAS3_CAMJJ			159958144760425	-0.331856	serB	Campylobacter jejuni subsp. jejuni serotype O:23/36 (strain 81-176)	Phosphoserine phosphatase SerB	A0A0H3PBI8_CAMJJ
		389801912213771	0.827679	CJJ81176_0145	Campylobacter jejuni subsp. jejuni serotype O:23/36 (strain 81-176)	TonB system transport protein ExbD, putative	A0A0H3P9N8_CAMJJ			288747731987994	-0.326922	CJJ81176_1230	Campylobacter jejuni subsp. jejuni serotype O:23/36 (strain 81-176)	Uncharacterized protein	A0A0H3PAI2_CAMJJ
		234630940203227	0.825342	waaA	Campylobacter jejuni subsp. jejuni serotype O:23/36 (strain 81-176)	3-deoxy-D-manno-octulosonic acid transferase	A0A0H3PA33_CAMJJ			182089825927281	-0.295448	hom	Campylobacter jejuni subsp. jejuni serotype O:23/36 (strain 81-176)	Homoserine dehydrogenase	A0A0H3PC31_CAMJJ
		308703152386859	0.819623	CJJ81176_1532	Campylobacter jejuni subsp. jejuni serotype O:23/36 (strain 81-176)	Outer membrane lipoprotein Blc	A0A0H3PAV0_CAMJJ			432163590368913	-0.291378	sucC	Campylobacter jejuni subsp. jejuni serotype O:23/36 (strain 81-176)	Succinate--CoA ligase [ADP-forming] subunit beta	SUCC_CAMJJ
		131127859889776	0.818878	exbB-2	Campylobacter jejuni subsp. jejuni serotype O:23/36 (strain 81-176)	TonB system transport protein ExbB	A0A0H3PB97_CAMJJ			31251552113903	-0.289261	CJJ81176_0532	Campylobacter jejuni subsp. jejuni serotype O:23/36 (strain 81-176)	Oxidoreductase, Gfo/Idh/MocA family	A0A0H3PEH2_CAMJJ
		872977053418665	0.812998	modC	Campylobacter jejuni subsp. jejuni serotype O:23/36 (strain 81-176)	Molybdenum ABC transporter, ATP-binding protein	Q29W36_CAMJJ			404691037275067	-0.284263	pflA	Campylobacter jejuni subsp. jejuni serotype O:23/36 (strain 81-176)	Paralyzed flagella protein PflA	A0A0H3PAU5_CAMJJ
		358393483448153	0.809205	CJJ81176_1232	Campylobacter jejuni subsp. jejuni serotype O:23/36 (strain 81-176)	Uncharacterized protein	A0A0H3PCX2_CAMJJ			33835657813048	-0.280966	CJJ81176_0112	Campylobacter jejuni subsp. jejuni serotype O:23/36 (strain 81-176)	Cysteine-rich domain protein	A0A0H3P9A5_CAMJJ
		302970125430992	0.805916	rpmA	Campylobacter jejuni subsp. jejuni serotype O:23/36 (strain 81-176)	50S ribosomal protein L27	RL27_CAMJJ			361136117408101	-0.279983	glmM	Campylobacter jejuni subsp. jejuni serotype O:23/36 (strain 81-176)	Phosphoglucosamine mutase	GLMM_CAMJJ
		411885385047673	0.804796	CJJ81176_1133	Campylobacter jejuni subsp. jejuni serotype O:23/36 (strain 81-176)	Phosphatidylserine decarboxylase-related protein	A0A0H3PAE2_CAMJJ			226168645953018	-0.253213	CJJ81176_0179	Campylobacter jejuni subsp. jejuni serotype O:23/36 (strain 81-176)	Cation ABC transporter, periplasmic cation-binding protein	A0A0H3PIV9_CAMJJ
		336249220996228	0.799251	CJJ81176_0797	Campylobacter jejuni subsp. jejuni serotype O:23/36 (strain 81-176)	Uncharacterized protein	A0A0H3PD99_CAMJJ
		337465409576591	0.796816	CJJ81176_0626	Campylobacter jejuni subsp. jejuni serotype O:23/36 (strain 81-176)	MotA_ExbB domain-containing protein	A0A0H3PAI8_CAMJJ
		675957976446563	0.795842	rpsR	Campylobacter jejuni subsp. jejuni serotype O:23/36 (strain 81-176)	30S ribosomal protein S18	RS18_CAMJJ
		337066439441998	0.794172	CJJ81176_0714	Campylobacter jejuni subsp. jejuni serotype O:23/36 (strain 81-176)	Membrane protein, putative	A0A0H3PDB7_CAMJJ
		199502964440935	0.793356	CJJ81176_0293	Campylobacter jejuni subsp. jejuni serotype O:23/36 (strain 81-176)	Membrane protein, putative	A0A0H3PBN5_CAMJJ
		211390392944473	0.791119	CJJ81176_1517	Campylobacter jejuni subsp. jejuni serotype O:23/36 (strain 81-176)	Mannosyl-glycoprotein endo-beta-N-acetylglucosamidase domain protein	A0A0H3PHU2_CAMJJ
		390908246179819	0.790664	CJJ81176_0229	Campylobacter jejuni subsp. jejuni serotype O:23/36 (strain 81-176)	Replication-associated recombination protein A	A0A0H3PIV2_CAMJJ
		249930597971257	0.789832	CJJ81176_1340	Campylobacter jejuni subsp. jejuni serotype O:23/36 (strain 81-176)	Motility accessory factor	Q2M5R1_CAMJJ
		456537846803865	0.788371	dnaB	Campylobacter jejuni subsp. jejuni serotype O:23/36 (strain 81-176)	Replicative DNA helicase	A0A0H3PER2_CAMJJ
		141210450508496	0.787684	flgE	Campylobacter jejuni subsp. jejuni serotype O:23/36 (strain 81-176)	Flagellar hook protein FlgE	A0A0H3PGP7_CAMJJ
		349178502151805	0.786912	secY	Campylobacter jejuni subsp. jejuni serotype O:23/36 (strain 81-176)	Protein translocase subunit SecY	Q0Q7H2_CAMJJ
		299663925948723	0.786737	CJJ81176_0702	Campylobacter jejuni subsp. jejuni serotype O:23/36 (strain 81-176)	Histidine kinase	A0A0H3PA48_CAMJJ
		254000052681434	0.786544	kgtP	Campylobacter jejuni subsp. jejuni serotype O:23/36 (strain 81-176)	Alpha-ketoglutarate permease	A0A0H3PHR9_CAMJJ
		23930496289904	0.785537	rplP	Campylobacter jejuni subsp. jejuni serotype O:23/36 (strain 81-176)	50S ribosomal protein L16	RL16_CAMJJ
		230825394377959	0.778559	CJJ81176_0586	Campylobacter jejuni subsp. jejuni serotype O:23/36 (strain 81-176)	Uncharacterized protein	A0A0H3PAI3_CAMJJ
		28144322408198	0.777389	CJJ81176_0898	Campylobacter jejuni subsp. jejuni serotype O:23/36 (strain 81-176)	Histidine kinase	A0A0H3P9J2_CAMJJ
		186649228703818	0.775899	CJJ81176_0798	Campylobacter jejuni subsp. jejuni serotype O:23/36 (strain 81-176)	DNA helicase	A0A0H3PHP2_CAMJJ
		255410976875542	0.774238	virB9	Campylobacter jejuni subsp. jejuni serotype O:23/36 (strain 81-176)	VirB9	Q9KIS1_CAMJJ
		313461295763662	0.772194	aat	Campylobacter jejuni subsp. jejuni serotype O:23/36 (strain 81-176)	Leucyl/phenylalanyl-tRNA--protein transferase	LFTR_CAMJJ
		400111325415575	0.771591	CJJ81176_1649	Campylobacter jejuni subsp. jejuni serotype O:23/36 (strain 81-176)	Iron permease, FTR1 family	A0A0H3P9T5_CAMJJ
		419547912117438	0.769084	panB	Campylobacter jejuni subsp. jejuni serotype O:23/36 (strain 81-176)	3-methyl-2-oxobutanoate hydroxymethyltransferase	PANB_CAMJJ
		310447842666808	0.768524	CJJ81176_0071	Campylobacter jejuni subsp. jejuni serotype O:23/36 (strain 81-176)	Putative integral membrane protein	A0A0H3P997_CAMJJ
		341558056798789	0.764745	dprA	Campylobacter jejuni subsp. jejuni serotype O:23/36 (strain 81-176)	DNA processing protein A	A0A0H3PC25_CAMJJ
		252527315953981	0.764338	trpA	Campylobacter jejuni subsp. jejuni serotype O:23/36 (strain 81-176)	Tryptophan synthase alpha chain	TRPA_CAMJJ
		315402736627516	0.760341	CJJ81176_0174	Campylobacter jejuni subsp. jejuni serotype O:23/36 (strain 81-176)	McrBC restriction endonuclease system, McrB subunit, putative	A0A0H3PED2_CAMJJ
		428475241151107	0.757325	fdhC	Campylobacter jejuni subsp. jejuni serotype O:23/36 (strain 81-176)	Formate dehydrogenase, cytochrome b subunit	A0A0H3PB26_CAMJJ
		267340650049436	0.75658	CJJ81176_0125	Campylobacter jejuni subsp. jejuni serotype O:23/36 (strain 81-176)	Lipoprotein, putative	A0A0H3PA88_CAMJJ
		164575032913777	0.755982	CJJ81176_1063	Campylobacter jejuni subsp. jejuni serotype O:23/36 (strain 81-176)	Transcriptional regulator, AraC family	A0A0H3P9R3_CAMJJ
		561763674963666	0.754142	CJJ81176_0136	Campylobacter jejuni subsp. jejuni serotype O:23/36 (strain 81-176)	Chromosome partitioning protein, ParB family	A0A0H3P9M8_CAMJJ
		115523720238433	0.748211	cdtC	Campylobacter jejuni subsp. jejuni serotype O:23/36 (strain 81-176)	Cytolethal distending toxin, subunit C	A0A0H3PCP5_CAMJJ
		332831341650329	0.747892	CJJ81176_0814	Campylobacter jejuni subsp. jejuni serotype O:23/36 (strain 81-176)	Histidine kinase	A0A0H3PDD6_CAMJJ
		238117513681593	0.747373	wlaB	Campylobacter jejuni subsp. jejuni serotype O:23/36 (strain 81-176)	ABC transporter, permease/ATP-binding protein	A0A0H3PAF5_CAMJJ
		224706006887963	0.745438	CJJ81176_1422	Campylobacter jejuni subsp. jejuni serotype O:23/36 (strain 81-176)	Capsular biosynthesis nucleotidyltransferase, putative	A0A0H3P9T3_CAMJJ
		402057499001559	0.741107	CJJ81176_1628	Campylobacter jejuni subsp. jejuni serotype O:23/36 (strain 81-176)	TPR_REGION domain-containing protein	A0A0H3PB32_CAMJJ
		404111963376836	0.738188	CJJ81176_1442	Campylobacter jejuni subsp. jejuni serotype O:23/36 (strain 81-176)	Uncharacterized protein	Q2A945_CAMJJ
		617978943960815	0.732181	dctA	Campylobacter jejuni subsp. jejuni serotype O:23/36 (strain 81-176)	C4-dicarboxylate transport protein	A0A0H3PD07_CAMJJ
		528251458178828	0.73063	oorA	Campylobacter jejuni subsp. jejuni serotype O:23/36 (strain 81-176)	2-oxoglutarate:acceptor oxidoreductase, alpha subunit	A0A0H3PAH7_CAMJJ
		253367747449469	0.730512	CJJ81176_0214	Campylobacter jejuni subsp. jejuni serotype O:23/36 (strain 81-176)	Transporter, putative	A0A0H3PJE1_CAMJJ
		284947116135698	0.730028	CJJ81176_0491	Campylobacter jejuni subsp. jejuni serotype O:23/36 (strain 81-176)	Transcriptional regulator, putative	A0A0H3PAW4_CAMJJ
		396544678344583	0.725259	CJJ81176_0479	Campylobacter jejuni subsp. jejuni serotype O:23/36 (strain 81-176)	Uncharacterized protein	A0A0H3PAJ6_CAMJJ
		311679727262059	0.723495	CJJ81176_0110	Campylobacter jejuni subsp. jejuni serotype O:23/36 (strain 81-176)	LUD_dom domain-containing protein	A0A0H3P9N6_CAMJJ
		242892523141858	0.721777	CJJ81176_0439	Campylobacter jejuni subsp. jejuni serotype O:23/36 (strain 81-176)	Oxidoreductase, putative	A0A0H3PAP4_CAMJJ
		32133527412984	0.720116	CJJ81176_1295	Campylobacter jejuni subsp. jejuni serotype O:23/36 (strain 81-176)	Fibronectin type III domain protein	A0A0H3PB24_CAMJJ
		366640977150617	0.711899	mnmE	Campylobacter jejuni subsp. jejuni serotype O:23/36 (strain 81-176)	tRNA modification GTPase MnmE	MNME_CAMJJ
		281749791537487	0.707413	ruvB	Campylobacter jejuni subsp. jejuni serotype O:23/36 (strain 81-176)	Holliday junction ATP-dependent DNA helicase RuvB	RUVB_CAMJJ
		42058966654282	0.704945	CJJ81176_0571	Campylobacter jejuni subsp. jejuni serotype O:23/36 (strain 81-176)	3-octaprenyl-4-hydroxybenzoate carboxy-lyase, putative	A0A0H3PA90_CAMJJ
		226837417746475	0.703127	CJJ81176_0187	Campylobacter jejuni subsp. jejuni serotype O:23/36 (strain 81-176)	Uncharacterized protein	A0A0H3PBM5_CAMJJ
		428992920671818	0.696244	ftsA	Campylobacter jejuni subsp. jejuni serotype O:23/36 (strain 81-176)	Cell division protein FtsA	A0A0H3P9L6_CAMJJ
		134217935736182	0.693316	virB10	Campylobacter jejuni subsp. jejuni serotype O:23/36 (strain 81-176)	VirB10	Q9KIS0_CAMJJ
		294211653432925	0.690521	racS	Campylobacter jejuni subsp. jejuni serotype O:23/36 (strain 81-176)	Sensor histidine kinase	A0A0H3PAM4_CAMJJ
		206875348866977	0.686356	CJJ81176_0147	Campylobacter jejuni subsp. jejuni serotype O:23/36 (strain 81-176)	TolB protein, putative	A0A0H3PA97_CAMJJ
		508680471587696	0.685528	CJJ81176_0638	Campylobacter jejuni subsp. jejuni serotype O:23/36 (strain 81-176)	SGNH_hydro domain-containing protein	A0A0H3PJ52_CAMJJ
		313564209835923	0.684546	aroK	Campylobacter jejuni subsp. jejuni serotype O:23/36 (strain 81-176)	Shikimate kinase	A0A0H3PBL5_CAMJJ
		23451830542364	0.682548	rny	Campylobacter jejuni subsp. jejuni serotype O:23/36 (strain 81-176)	Ribonuclease Y	RNY_CAMJJ
		27693160140032	0.678414	ansA	Campylobacter jejuni subsp. jejuni serotype O:23/36 (strain 81-176)	L-asparaginase	A0A0H3PCK6_CAMJJ
		317002771906555	0.675493	pglC	Campylobacter jejuni subsp. jejuni serotype O:23/36 (strain 81-176)	General glycosylation pathway protein	A0A0H3PCV4_CAMJJ
		213181587032587	0.674456	rpsI	Campylobacter jejuni subsp. jejuni serotype O:23/36 (strain 81-176)	30S ribosomal protein S9	RS9_CAMJJ
		287605344037857	0.67313	CJJ81176_1162	Campylobacter jejuni subsp. jejuni serotype O:23/36 (strain 81-176)	Acetyltransferase	A0A0H3PAN5_CAMJJ
		333440903265466	0.672886	CJJ81176_1081	Campylobacter jejuni subsp. jejuni serotype O:23/36 (strain 81-176)	Competence/damage-inducible domain protein	A0A0H3PD19_CAMJJ
		304375313617918	0.667089	peb1C	Campylobacter jejuni subsp. jejuni serotype O:23/36 (strain 81-176)	Probable ABC transporter ATP-binding protein PEB1C	PEB1C_CAMJJ
		140599871978287	0.664958	CJJ81176_1656	Campylobacter jejuni subsp. jejuni serotype O:23/36 (strain 81-176)	Thioredoxin family protein	A0A0H3P9S9_CAMJJ
		325281727967565	0.664847	glcD	Campylobacter jejuni subsp. jejuni serotype O:23/36 (strain 81-176)	Glycolate oxidase, subunit GlcD	A0A0H3PH92_CAMJJ
		226730692121028	0.664336	rplU	Campylobacter jejuni subsp. jejuni serotype O:23/36 (strain 81-176)	50S ribosomal protein L21	RL21_CAMJJ
		289534406252365	0.662793	mltG	Campylobacter jejuni subsp. jejuni serotype O:23/36 (strain 81-176)	Endolytic murein transglycosylase	A0A0H3PAR8_CAMJJ
		296317843052946	0.66265	CJJ81176_0717	Campylobacter jejuni subsp. jejuni serotype O:23/36 (strain 81-176)	Peptidyl-prolyl cis-trans isomerase D, homolog	A0A0H3PHF3_CAMJJ
		30485017703879	0.658806	nusA	Campylobacter jejuni subsp. jejuni serotype O:23/36 (strain 81-176)	Transcription termination/antitermination protein NusA	A0A0H3PB61_CAMJJ
		405542668332593	0.653579	coaE	Campylobacter jejuni subsp. jejuni serotype O:23/36 (strain 81-176)	Dephospho-CoA kinase	A0A0H3PB13_CAMJJ
		197307038846352	0.651308	CJJ81176_0105	Campylobacter jejuni subsp. jejuni serotype O:23/36 (strain 81-176)	Amidohydrolase family protein	A0A0H3P9A7_CAMJJ
		279897800972221	0.648834	CJJ81176_0124	Campylobacter jejuni subsp. jejuni serotype O:23/36 (strain 81-176)	Lipoprotein, putative	A0A0H3PA44_CAMJJ
		42440675340941	0.647345	leuC	Campylobacter jejuni subsp. jejuni serotype O:23/36 (strain 81-176)	3-isopropylmalate dehydratase large subunit	LEUC_CAMJJ
		131786424593297	0.636924	CJJ81176_pVir0027	Campylobacter jejuni subsp. jejuni serotype O:23/36 (strain 81-176)	RepE replication protein, putative	A0A0H3P9X5_CAMJJ
		278525893235415	0.635491	kpsS	Campylobacter jejuni subsp. jejuni serotype O:23/36 (strain 81-176)	Capsule polysaccharide export protein KpsS	A0A0H3PHS8_CAMJJ
		514772289493715	0.630422	CJJ81176_1654	Campylobacter jejuni subsp. jejuni serotype O:23/36 (strain 81-176)	ABC transporter, ATP-binding protein	A0A0H3PE25_CAMJJ
		318157181193728	0.630116	CJJ81176_1335	Campylobacter jejuni subsp. jejuni serotype O:23/36 (strain 81-176)	Motility accessory factor	A0A0H3PAY2_CAMJJ
		314404707515044	0.62884	miaB	Campylobacter jejuni subsp. jejuni serotype O:23/36 (strain 81-176)	tRNA-2-methylthio-N(6)-dimethylallyladenosine synthase	MIAB_CAMJJ
		12873099114047	0.626148	CJJ81176_0751	Campylobacter jejuni subsp. jejuni serotype O:23/36 (strain 81-176)	Phytase-like domain-containing protein	A0A0H3PDB9_CAMJJ
		265799201757707	0.624682	CJJ81176_1420	Campylobacter jejuni subsp. jejuni serotype O:23/36 (strain 81-176)	Putative sugar transferase	A0A0H3PB35_CAMJJ
		193820395988864	0.623755	CJJ81176_0391	Campylobacter jejuni subsp. jejuni serotype O:23/36 (strain 81-176)	Transcriptional regulator, TetR family	A0A0H3PED0_CAMJJ
		233584198938472	0.623199	CJJ81176_0969	Campylobacter jejuni subsp. jejuni serotype O:23/36 (strain 81-176)	AAA domain-containing protein	A0A0H3PGI1_CAMJJ
		149992834429247	0.616891	CJJ81176_0276	Campylobacter jejuni subsp. jejuni serotype O:23/36 (strain 81-176)	Uncharacterized protein	A0A0H3PBM0_CAMJJ
		318404272679143	0.614354	cmoA	Campylobacter jejuni subsp. jejuni serotype O:23/36 (strain 81-176)	Carboxy-S-adenosyl-L-methionine synthase	CMOA_CAMJJ
		12488200009973	0.613246	ctsD	Campylobacter jejuni subsp. jejuni serotype O:23/36 (strain 81-176)	General secretory pathway protein D	A0A0H3PDL2_CAMJJ
		375098884575177	0.608292	miaA	Campylobacter jejuni subsp. jejuni serotype O:23/36 (strain 81-176)	tRNA dimethylallyltransferase	MIAA_CAMJJ
		383515122303742	0.607119	CJJ81176_1566	Campylobacter jejuni subsp. jejuni serotype O:23/36 (strain 81-176)	Peptide ABC transporter, ATP-binding protein	A0A0H3PDS4_CAMJJ
		184860938794537	0.606982	frdB	Campylobacter jejuni subsp. jejuni serotype O:23/36 (strain 81-176)	Fumarate reductase iron-sulfur subunit	A0A0H3PEZ1_CAMJJ
		33974754002461	0.604902	rpoC	Campylobacter jejuni subsp. jejuni serotype O:23/36 (strain 81-176)	DNA-directed RNA polymerase subunit beta'	RPOC_CAMJJ
		186147667830273	0.604873	CJJ81176_0548	Campylobacter jejuni subsp. jejuni serotype O:23/36 (strain 81-176)	Uncharacterized protein	A0A0H3PAC2_CAMJJ
		122976498367648	0.604725	fur	Campylobacter jejuni subsp. jejuni serotype O:23/36 (strain 81-176)	Ferric uptake regulation protein	A0A0H3PBT6_CAMJJ
		40035952535837	0.602038	CJJ81176_0046	Campylobacter jejuni subsp. jejuni serotype O:23/36 (strain 81-176)	Methyl-accepting chemotaxis protein	A0A0H3P9J9_CAMJJ
		223310133154699	0.601756	CJJ81176_1183	Campylobacter jejuni subsp. jejuni serotype O:23/36 (strain 81-176)	DedA family protein	A0A0H3P9S4_CAMJJ
		174322238684072	0.601504	ubiE	Campylobacter jejuni subsp. jejuni serotype O:23/36 (strain 81-176)	Ubiquinone/menaquinone biosynthesis C-methyltransferase UbiE	UBIE_CAMJJ
		362970953769471	0.601473	CJJ81176_0076	Campylobacter jejuni subsp. jejuni serotype O:23/36 (strain 81-176)	Uncharacterized protein	A0A0H3PGT6_CAMJJ
		38641694326372	0.601347	pglH	Campylobacter jejuni subsp. jejuni serotype O:23/36 (strain 81-176)	General glycosylation pathway protein	A0A0H3PH57_CAMJJ
		31059547033621	0.596777	CJJ81176_0899	Campylobacter jejuni subsp. jejuni serotype O:23/36 (strain 81-176)	DNA-binding response regulator	A0A0H3PDF2_CAMJJ
		249975662522088	0.595807	hisB	Campylobacter jejuni subsp. jejuni serotype O:23/36 (strain 81-176)	Histidine biosynthesis bifunctional protein HisB	HIS7_CAMJJ
		323060771961079	0.595777	trpE	Campylobacter jejuni subsp. jejuni serotype O:23/36 (strain 81-176)	Anthranilate synthase component I	A0A0H3PBB6_CAMJJ
		129010165028504	0.5856	CJJ81176_1618	Campylobacter jejuni subsp. jejuni serotype O:23/36 (strain 81-176)	DUF4261 domain-containing protein	A0A0H3PE85_CAMJJ
		355435874891277	0.580343	era	Campylobacter jejuni subsp. jejuni serotype O:23/36 (strain 81-176)	GTPase Era	ERA_CAMJJ
		163134456570572	0.575512	rplK	Campylobacter jejuni subsp. jejuni serotype O:23/36 (strain 81-176)	50S ribosomal protein L11	RL11_CAMJJ
		329125212164711	0.573844	glnA	Campylobacter jejuni subsp. jejuni serotype O:23/36 (strain 81-176)	Glutamine synthetase	A0A0H3PHD6_CAMJJ
		268011708031959	0.572552	priA	Campylobacter jejuni subsp. jejuni serotype O:23/36 (strain 81-176)	Primosomal protein N'	A0A0H3P9L4_CAMJJ
		376879617174067	0.571942	pdxA	Campylobacter jejuni subsp. jejuni serotype O:23/36 (strain 81-176)	4-hydroxythreonine-4-phosphate dehydrogenase	PDXA_CAMJJ
		192896087759572	0.571255	CJJ81176_0708	Campylobacter jejuni subsp. jejuni serotype O:23/36 (strain 81-176)	Invasion phenotype protein	A0A0H3P9Z9_CAMJJ
		180502040377808	0.57114	trpF	Campylobacter jejuni subsp. jejuni serotype O:23/36 (strain 81-176)	N-(5'-phosphoribosyl)anthranilate isomerase	A0A0H3PJK7_CAMJJ
		217321956842647	0.570528	CJJ81176_pVir0017	Campylobacter jejuni subsp. jejuni serotype O:23/36 (strain 81-176)	Uncharacterized protein	A0A0H3P959_CAMJJ
		243141862902462	0.57018	purU	Campylobacter jejuni subsp. jejuni serotype O:23/36 (strain 81-176)	Formyltetrahydrofolate deformylase	A0A0H3P9I4_CAMJJ
		255154186576307	0.56818	CJJ81176_0034	Campylobacter jejuni subsp. jejuni serotype O:23/36 (strain 81-176)	Uncharacterized protein	Q1HG73_CAMJJ
		152765541529816	0.566737	rplF	Campylobacter jejuni subsp. jejuni serotype O:23/36 (strain 81-176)	50S ribosomal protein L6	RL6_CAMJJ
		191532741477597	0.566098	murI	Campylobacter jejuni subsp. jejuni serotype O:23/36 (strain 81-176)	Glutamate racemase	A0A0H3PE69_CAMJJ
		25152976813888	0.566064	Cjp33	Campylobacter jejuni subsp. jejuni serotype O:23/36 (strain 81-176)	DUF3991 domain-containing protein	Q8GJC2_CAMJJ
		127261764023062	0.557617	CJJ81176_0565	Campylobacter jejuni subsp. jejuni serotype O:23/36 (strain 81-176)	Uncharacterized protein	A0A0H3PAH4_CAMJJ
		20332819485294	0.557443	CJJ81176_1119	Campylobacter jejuni subsp. jejuni serotype O:23/36 (strain 81-176)	DNA helicase	A0A0H3PH62_CAMJJ
		195138636076643	0.55629	ychF	Campylobacter jejuni subsp. jejuni serotype O:23/36 (strain 81-176)	Ribosome-binding ATPase YchF	A0A0H3P9I9_CAMJJ
		234902251843096	0.555748	lysA	Campylobacter jejuni subsp. jejuni serotype O:23/36 (strain 81-176)	Diaminopimelate decarboxylase	A0A0H3PJ93_CAMJJ
		248274530632113	0.553662	CJJ81176_1431	Campylobacter jejuni subsp. jejuni serotype O:23/36 (strain 81-176)	Putative glycosyl transferase	Q29VV3_CAMJJ
		238196132311464	0.55327	dnaG	Campylobacter jejuni subsp. jejuni serotype O:23/36 (strain 81-176)	DNA primase	A0A0H3PB01_CAMJJ
		23878537895103	0.551284	clpA	Campylobacter jejuni subsp. jejuni serotype O:23/36 (strain 81-176)	ATP-dependent Clp protease, ATP-binding subunit ClpA	A0A0H3PH13_CAMJJ
		217007110529966	0.54442	mutS	Campylobacter jejuni subsp. jejuni serotype O:23/36 (strain 81-176)	Endonuclease MutS2	A0A0H3PAE5_CAMJJ
		190591614975167	0.544357	CJJ81176_1204	Campylobacter jejuni subsp. jejuni serotype O:23/36 (strain 81-176)	Methyl-accepting chemotaxis protein	A0A0H3P9C4_CAMJJ
		168695626673	0.544034	CJJ81176_0438	Campylobacter jejuni subsp. jejuni serotype O:23/36 (strain 81-176)	Uncharacterized protein	A0A0H3PEX7_CAMJJ
		518554412154097	0.541075	CJJ81176_1195	Campylobacter jejuni subsp. jejuni serotype O:23/36 (strain 81-176)	ABC transporter, ATP-binding protein	A0A0H3P9C0_CAMJJ
		277629986751481	0.540444	CJJ81176_0544	Campylobacter jejuni subsp. jejuni serotype O:23/36 (strain 81-176)	1-acyl-sn-glycerol-3-phosphate acyltransferase	A0A0H3PEX3_CAMJJ
		483552237503522	0.539501	ilvC	Campylobacter jejuni subsp. jejuni serotype O:23/36 (strain 81-176)	Ketol-acid reductoisomerase (NADP(+))	ILVC_CAMJJ
		140069501239851	0.537614	CJJ81176_0897	Campylobacter jejuni subsp. jejuni serotype O:23/36 (strain 81-176)	ABC transporter, ATP-binding protein	A0A0H3PDE7_CAMJJ
		247962771964245	0.534852	CJJ81176_0189	Campylobacter jejuni subsp. jejuni serotype O:23/36 (strain 81-176)	RNA methyltransferase, TrmH family	A0A0H3PEC2_CAMJJ
		187656822219146	0.53415	fliM	Campylobacter jejuni subsp. jejuni serotype O:23/36 (strain 81-176)	Flagellar motor switch protein FliM	A0A0H3P9L2_CAMJJ
		136506845048999	0.533723	tgt	Campylobacter jejuni subsp. jejuni serotype O:23/36 (strain 81-176)	Queuine tRNA-ribosyltransferase	TGT_CAMJJ
		117202316265319	0.533242	CJJ81176_0281	Campylobacter jejuni subsp. jejuni serotype O:23/36 (strain 81-176)	Uncharacterized protein	A0A0H3PEP7_CAMJJ
		181659422094978	0.532058	infB	Campylobacter jejuni subsp. jejuni serotype O:23/36 (strain 81-176)	Translation initiation factor IF-2	IF2_CAMJJ
		252185674214379	0.531566	surE	Campylobacter jejuni subsp. jejuni serotype O:23/36 (strain 81-176)	5'-nucleotidase SurE	SURE_CAMJJ
		465575409073202	0.528428	ftsK	Campylobacter jejuni subsp. jejuni serotype O:23/36 (strain 81-176)	DNA translocase FtsK	FTSK_CAMJJ
		163651742172121	0.525443	rimM	Campylobacter jejuni subsp. jejuni serotype O:23/36 (strain 81-176)	Ribosome maturation factor RimM	RIMM_CAMJJ
		197719839415461	0.525052	tsaD	Campylobacter jejuni subsp. jejuni serotype O:23/36 (strain 81-176)	tRNA N6-adenosine threonylcarbamoyltransferase	TSAD_CAMJJ
		157096830132636	0.517352	porA	Campylobacter jejuni subsp. jejuni serotype O:23/36 (strain 81-176)	Major outer membrane protein	A0A0H3PI91_CAMJJ
		202015770946078	0.516805	trmB	Campylobacter jejuni subsp. jejuni serotype O:23/36 (strain 81-176)	tRNA (guanine-N(7)-)-methyltransferase	TRMB_CAMJJ
		206932525884188	0.51463	cheW	Campylobacter jejuni subsp. jejuni serotype O:23/36 (strain 81-176)	Purine-binding chemotaxis protein CheW	A0A0H3PAG7_CAMJJ
		339171330351188	0.511924	pglD	Campylobacter jejuni subsp. jejuni serotype O:23/36 (strain 81-176)	General glycosylation pathway protein	A0A0H3PAD9_CAMJJ
		238460028513367	0.509544	rpsA	Campylobacter jejuni subsp. jejuni serotype O:23/36 (strain 81-176)	Ribosomal protein S1	A0A0H3P9L9_CAMJJ
		257711464408031	0.509177	radA	Campylobacter jejuni subsp. jejuni serotype O:23/36 (strain 81-176)	DNA repair protein RadA	A0A0H3PAG5_CAMJJ
		200373006392129	0.507817	CJJ81176_1348	Campylobacter jejuni subsp. jejuni serotype O:23/36 (strain 81-176)	Fibronectin/fibrinogen binding protein, putative	A0A0H3PDM9_CAMJJ
		164884011281223	0.505329	hydA	Campylobacter jejuni subsp. jejuni serotype O:23/36 (strain 81-176)	Quinone-reactive Ni/Fe-hydrogenase, small subunit	A0A0H3PAE3_CAMJJ
		282790881897676	0.505053	pglA	Campylobacter jejuni subsp. jejuni serotype O:23/36 (strain 81-176)	General glycosylation pathway protein	A0A0H3P9G5_CAMJJ
		243653252658964	0.503373	metX	Campylobacter jejuni subsp. jejuni serotype O:23/36 (strain 81-176)	Homoserine O-acetyltransferase	A0A0H3PCM5_CAMJJ
		17807951367219	0.502654	CJJ81176_0494	Campylobacter jejuni subsp. jejuni serotype O:23/36 (strain 81-176)	Amino acid ABC transporter, ATP-binding protein	A0A0H3PAQ2_CAMJJ
		144780951417744	0.502563	CJJ81176_0974	Campylobacter jejuni subsp. jejuni serotype O:23/36 (strain 81-176)	META domain-containing protein	A0A0H3P984_CAMJJ
		37074474374573	0.500729	glmS	Campylobacter jejuni subsp. jejuni serotype O:23/36 (strain 81-176)	Glutamine--fructose-6-phosphate aminotransferase [isomerizing]	Q0Q7I9_CAMJJ
		658608296510863	0.49972	CJJ81176_0975	Campylobacter jejuni subsp. jejuni serotype O:23/36 (strain 81-176)	Membrane protein, putative, degenerate	A0A0H3PCF8_CAMJJ
		119484171774301	0.497832	mreB	Campylobacter jejuni subsp. jejuni serotype O:23/36 (strain 81-176)	Cell shape-determining protein MreB	A0A0H3PAM2_CAMJJ
		158920115295487	0.48959	CJJ81176_0392	Campylobacter jejuni subsp. jejuni serotype O:23/36 (strain 81-176)	Iron-sulfur cluster-binding domain protein	A0A0H3PBU4_CAMJJ
		124112469599528	0.48926	obg	Campylobacter jejuni subsp. jejuni serotype O:23/36 (strain 81-176)	GTPase Obg	OBG_CAMJJ
		248179327584708	0.486565	CJJ81176_0209	Campylobacter jejuni subsp. jejuni serotype O:23/36 (strain 81-176)	Iron ABC transporter, ATP binding subunit	A0A0H3PAZ0_CAMJJ
		150052267718635	0.486158	pglI	Campylobacter jejuni subsp. jejuni serotype O:23/36 (strain 81-176)	General glycosylation pathway protein	A0A0H3P9B8_CAMJJ
		175910448898348	0.483736	pglG	Campylobacter jejuni subsp. jejuni serotype O:23/36 (strain 81-176)	General glycosylation pathway protein	A0A0H3PAG8_CAMJJ
		196217189761736	0.482921	CJJ81176_0817	Campylobacter jejuni subsp. jejuni serotype O:23/36 (strain 81-176)	AB hydrolase-1 domain-containing protein	A0A0H3PAR6_CAMJJ
		146240371499958	0.480546	rpoA	Campylobacter jejuni subsp. jejuni serotype O:23/36 (strain 81-176)	DNA-directed RNA polymerase subunit alpha	RPOA_CAMJJ
		203059402209513	0.479171	CJJ81176_1314	Campylobacter jejuni subsp. jejuni serotype O:23/36 (strain 81-176)	Uncharacterized protein	Q2M5Q0_CAMJJ
		174339529500949	0.478801	rlmN	Campylobacter jejuni subsp. jejuni serotype O:23/36 (strain 81-176)	Dual-specificity RNA methyltransferase RlmN	RLMN_CAMJJ
		147660303768934	0.47714	fliI	Campylobacter jejuni subsp. jejuni serotype O:23/36 (strain 81-176)	H(+)-transporting two-sector ATPase	A0A0H3PAR2_CAMJJ
		154391019951456	0.476624	bamD	Campylobacter jejuni subsp. jejuni serotype O:23/36 (strain 81-176)	Outer membrane protein assembly factor BamD	A0A0H3P9C8_CAMJJ
		138853933237643	0.475537	CJJ81176_0126	Campylobacter jejuni subsp. jejuni serotype O:23/36 (strain 81-176)	Lipoprotein, putative	A0A0H3PA50_CAMJJ
		175541200439873	0.475523	xerH	Campylobacter jejuni subsp. jejuni serotype O:23/36 (strain 81-176)	Tyrosine recombinase XerH	A0A0H3P9N9_CAMJJ
		281345921097591	0.472276	CJJ81176_0627	Campylobacter jejuni subsp. jejuni serotype O:23/36 (strain 81-176)	Chemotaxis protein MotB, putative	A0A0H3PJC4_CAMJJ
		198811140296846	0.471031	CJJ81176_0428	Campylobacter jejuni subsp. jejuni serotype O:23/36 (strain 81-176)	SPOR domain-containing protein	A0A0H3PC19_CAMJJ
		181472390956045	0.470145	lpxB	Campylobacter jejuni subsp. jejuni serotype O:23/36 (strain 81-176)	Lipid-A-disaccharide synthase	A0A0H3PEG0_CAMJJ
		207813344592651	0.465245	nlpC	Campylobacter jejuni subsp. jejuni serotype O:23/36 (strain 81-176)	Lipoprotein NlpC	A0A0H3P9X1_CAMJJ
		130179945588527	0.463187	mapA	Campylobacter jejuni subsp. jejuni serotype O:23/36 (strain 81-176)	Outer membrane liproprotein MapA	A0A0H3P9C5_CAMJJ
		162590815911821	0.456781	CJJ81176_1539	Campylobacter jejuni subsp. jejuni serotype O:23/36 (strain 81-176)	Site-specific DNA-methyltransferase (adenine-specific)	A0A0H3PIA1_CAMJJ
		187030710953023	0.455306	Cjp26	Campylobacter jejuni subsp. jejuni serotype O:23/36 (strain 81-176)	Para protein	Q8GJC7_CAMJJ
		222151555289828	0.454081	CJJ81176_1433	Campylobacter jejuni subsp. jejuni serotype O:23/36 (strain 81-176)	Putative sugar transferase	A0A0H3P9V0_CAMJJ
		275690457302492	0.452374	CJJ81176_1288	Campylobacter jejuni subsp. jejuni serotype O:23/36 (strain 81-176)	RelA/SpoT family protein	A0A0H3PBC2_CAMJJ
		22394144132466	0.447841	CJJ81176_0070	Campylobacter jejuni subsp. jejuni serotype O:23/36 (strain 81-176)	Transglycosylase domain protein	A0A0H3PGV0_CAMJJ
		310885344703909	0.447379	leuB	Campylobacter jejuni subsp. jejuni serotype O:23/36 (strain 81-176)	3-isopropylmalate dehydrogenase	A0A0H3PGS5_CAMJJ
		135495558827004	0.44388	rplN	Campylobacter jejuni subsp. jejuni serotype O:23/36 (strain 81-176)	50S ribosomal protein L14	RL14_CAMJJ
		128732147758159	0.441494	purS	Campylobacter jejuni subsp. jejuni serotype O:23/36 (strain 81-176)	Phosphoribosylformylglycinamidine synthase subunit PurS	A0A0H3PBK5_CAMJJ
		135296724292405	0.441047	aroC	Campylobacter jejuni subsp. jejuni serotype O:23/36 (strain 81-176)	Chorismate synthase	AROC_CAMJJ
		202904194452886	0.439896	nusG	Campylobacter jejuni subsp. jejuni serotype O:23/36 (strain 81-176)	Transcription termination/antitermination protein NusG	A0A0H3PER6_CAMJJ
		130357304675223	0.438346	folK	Campylobacter jejuni subsp. jejuni serotype O:23/36 (strain 81-176)	2-amino-4-hydroxy-6-hydroxymethyldihydropteridine pyrophosphokinase	A0A0H3P988_CAMJJ
		288223936930623	0.437807	kpsC	Campylobacter jejuni subsp. jejuni serotype O:23/36 (strain 81-176)	Capsule polysaccharide export protein KpsC	A0A0H3PDS0_CAMJJ
		130911866524396	0.4375	selB	Campylobacter jejuni subsp. jejuni serotype O:23/36 (strain 81-176)	Selenocysteine-specific elongation factor	A0A0H3PDV7_CAMJJ
		141153976100161	0.437198	dnaJ	Campylobacter jejuni subsp. jejuni serotype O:23/36 (strain 81-176)	Chaperone protein DnaJ	DNAJ_CAMJJ
		181667329657156	0.435346	CJJ81176_0911	Campylobacter jejuni subsp. jejuni serotype O:23/36 (strain 81-176)	Amino acid ABC transporter, ATP-binding protein	A0A0H3PA42_CAMJJ
		153742958376476	0.432404	gltD	Campylobacter jejuni subsp. jejuni serotype O:23/36 (strain 81-176)	Glutamate synthase, small subunit	Q1HG72_CAMJJ
		139024992772966	0.432281	CJJ81176_0386	Campylobacter jejuni subsp. jejuni serotype O:23/36 (strain 81-176)	Radical SAM domain protein	A0A0H3PAY9_CAMJJ
		180573157373607	0.425891	ruvA	Campylobacter jejuni subsp. jejuni serotype O:23/36 (strain 81-176)	Holliday junction ATP-dependent DNA helicase RuvA	RUVA_CAMJJ
		200678581012758	0.425007	CJJ81176_0275	Campylobacter jejuni subsp. jejuni serotype O:23/36 (strain 81-176)	HDOD domain-containing protein	A0A0H3PJ65_CAMJJ
		37028701385574	0.417806	mnmG	Campylobacter jejuni subsp. jejuni serotype O:23/36 (strain 81-176)	tRNA uridine 5-carboxymethylaminomethyl modification enzyme MnmG	MNMG_CAMJJ
		15945421926437	0.404694	CJJ81176_1436	Campylobacter jejuni subsp. jejuni serotype O:23/36 (strain 81-176)	Putative glycosyl transferase	A0A0H3P9U3_CAMJJ
		138072936760316	0.401626	CJJ81176_0446	Campylobacter jejuni subsp. jejuni serotype O:23/36 (strain 81-176)	ABC transporter, ATP-binding protein	A0A0H3PF18_CAMJJ
		218188080571048	0.397691	CJJ81176_1638	Campylobacter jejuni subsp. jejuni serotype O:23/36 (strain 81-176)	ABC transporter, ATP-binding protein	A0A0H3PE90_CAMJJ
		198336043601926	0.397157	CJJ81176_0910	Campylobacter jejuni subsp. jejuni serotype O:23/36 (strain 81-176)	Amino acid ABC tansporter, permease protein, His/Glu/Gln/Arg/opine family	A0A0H3P9G8_CAMJJ
		16411999499642	0.390786	kpsT	Campylobacter jejuni subsp. jejuni serotype O:23/36 (strain 81-176)	Capsular polysaccharide ABC transporter, ATP-binding protein	Q93PP2_CAMJJ
		340271141191883	0.386813	cheA	Campylobacter jejuni subsp. jejuni serotype O:23/36 (strain 81-176)	Histidine kinase	A0A0H3PAM0_CAMJJ
		149755491991029	0.383166	pseD	Campylobacter jejuni subsp. jejuni serotype O:23/36 (strain 81-176)	PseD	Q7X518_CAMJJ
		384185521340087	0.373429	fdhA	Campylobacter jejuni subsp. jejuni serotype O:23/36 (strain 81-176)	Formate dehydrogenase, alpha subunit, selenocysteine-containing	A0A0H3PIR1_CAMJJ
		420873397284471	0.373414	topA	Campylobacter jejuni subsp. jejuni serotype O:23/36 (strain 81-176)	DNA topoisomerase	Q8GJE2_CAMJJ
		231116732804339	0.367291	CJJ81176_1241	Campylobacter jejuni subsp. jejuni serotype O:23/36 (strain 81-176)	DNA-binding response regulator	A0A0H3PBF3_CAMJJ
		181311906974037	0.361316	CJJ81176_1369	Campylobacter jejuni subsp. jejuni serotype O:23/36 (strain 81-176)	GlnD family protein	Q0Q7I8_CAMJJ
		197423495627748	0.345315	CJJ81176_0826	Campylobacter jejuni subsp. jejuni serotype O:23/36 (strain 81-176)	Peptidase, M16 family	A0A0H3PA02_CAMJJ
		166484549640142	0.343377	CJJ81176_1424	Campylobacter jejuni subsp. jejuni serotype O:23/36 (strain 81-176)	Capsular biosynthesis sugar kinase, putative	A0A0H3PDW4_CAMJJ
		226816475419028	0.342044	gltB	Campylobacter jejuni subsp. jejuni serotype O:23/36 (strain 81-176)	Glutamate synthase, large subunit	Q1HG74_CAMJJ
		201082007057573	0.313415	CJJ81176_0416	Campylobacter jejuni subsp. jejuni serotype O:23/36 (strain 81-176)	Malate dehydrogenase (quinone)	A0A0H3PAL7_CAMJJ
		202963437438483	0.296005	xseA	Campylobacter jejuni subsp. jejuni serotype O:23/36 (strain 81-176)	Exodeoxyribonuclease 7 large subunit	EX7L_CAMJJ
		237052126089893	0.28443	pglJ	Campylobacter jejuni subsp. jejuni serotype O:23/36 (strain 81-176)	General glycosylation pathway protein	A0A0H3P9R1_CAMJJ
		283613918150732	0.275914	carA	Campylobacter jejuni subsp. jejuni serotype O:23/36 (strain 81-176)	Carbamoyl-phosphate synthase small chain	A0A0H3PBA0_CAMJJ

## Sheet: C.j + E.fu vs C.j + E.fu +DCA
C.jejuni + E.faecium vs C.jeuni + E.faecium + DCA	LOG(P-value)	Difference	PG.Genes	PG.Organisms	PG.ProteinDescriptions	PG.ProteinNames	DOWN	LOG(P-value)	Difference	PG.Genes	PG.Organisms	PG.ProteinDescriptions	PG.ProteinNames
	747334744061517	287063852945963	rpsO	Campylobacter jejuni subsp. jejuni serotype O:23/36 (strain 81-176)	30S ribosomal protein S15	RS15_CAMJJ		899482767234704	-273701032002767	CJJ81176_1542	Campylobacter jejuni subsp. jejuni serotype O:23/36 (strain 81-176)	Transcriptional regulator	A0A0H3PE61_CAMJJ
	113689304744079	281556373172336	CJJ81176_0492	Campylobacter jejuni subsp. jejuni serotype O:23/36 (strain 81-176)	Amino acid ABC transporter, permease protein, His/Glu/Gln/Arg/opine family	A0A0H3PAK4_CAMJJ		122493490518937	-263588296042548	rpmI	Campylobacter jejuni subsp. jejuni serotype O:23/36 (strain 81-176)	50S ribosomal protein L35	RL35_CAMJJ
	82178916911784	280024962955051	nuoA	Campylobacter jejuni subsp. jejuni serotype O:23/36 (strain 81-176)	NADH-quinone oxidoreductase subunit	A0A0H3PDJ4_CAMJJ		501462597648937	-258064492543538	CJJ81176_1493	Campylobacter jejuni subsp. jejuni serotype O:23/36 (strain 81-176)	UPF0033 domain-containing protein	A0A0H3P9W6_CAMJJ
	422406683660726	276700327131483	CJJ81176_pTet0042	Campylobacter jejuni subsp. jejuni serotype O:23/36 (strain 81-176)	Cpp45	Q4VQZ9_CAMJJ		841799286719649	-217594655354818	CJJ81176_1488	Campylobacter jejuni subsp. jejuni serotype O:23/36 (strain 81-176)	MgtE_N domain-containing protein	A0A0H3PIE6_CAMJJ
	519184355001333	266401513417562	CJJ81176_0261	Campylobacter jejuni subsp. jejuni serotype O:23/36 (strain 81-176)	Membrane protein, putative	A0A0H3PAB1_CAMJJ		113946700108121	-216052288479275	moaC	Campylobacter jejuni subsp. jejuni serotype O:23/36 (strain 81-176)	Cyclic pyranopterin monophosphate synthase	MOAC_CAMJJ
	106987290683665	256925084855821	pbpA	Campylobacter jejuni subsp. jejuni serotype O:23/36 (strain 81-176)	Penicillin-insensitive transglycosylase	A0A0H3PEV8_CAMJJ		136991346949062	-215863683488634	purE	Campylobacter jejuni subsp. jejuni serotype O:23/36 (strain 81-176)	N5-carboxyaminoimidazole ribonucleotide mutase	A0A0H3PD90_CAMJJ
	146409228291085	253761291503906	CJJ81176_1608	Campylobacter jejuni subsp. jejuni serotype O:23/36 (strain 81-176)	Uncharacterized protein	A0A0H3PI11_CAMJJ		41291083348185	-211618370480008	CJJ81176_1633	Campylobacter jejuni subsp. jejuni serotype O:23/36 (strain 81-176)	Nucleoid-associated protein CJJ81176_1633	A0A0H3PDW7_CAMJJ
	723295202612904	243707720438639	CJJ81176_0355	Campylobacter jejuni subsp. jejuni serotype O:23/36 (strain 81-176)	Ferredoxin, 4Fe-4S	A0A0H3PB91_CAMJJ		493577910331283	-205397330390083	CJJ81176_1355	Campylobacter jejuni subsp. jejuni serotype O:23/36 (strain 81-176)	Uncharacterized protein	A0A0H3PDS7_CAMJJ
	914085810753057	239868460761176	cmeA	Campylobacter jejuni subsp. jejuni serotype O:23/36 (strain 81-176)	RND efflux system, membrane fusion protein CmeA	A0A0H3PIS5_CAMJJ		865250300959899	-205280452304416	CJJ81176_0723	Campylobacter jejuni subsp. jejuni serotype O:23/36 (strain 81-176)	Uncharacterized protein	A0A0H3PHF9_CAMJJ
	530627870641432	229198222690158	rpsS	Campylobacter jejuni subsp. jejuni serotype O:23/36 (strain 81-176)	30S ribosomal protein S19	RS19_CAMJJ		149433539824387	-188259156545003	grpE	Campylobacter jejuni subsp. jejuni serotype O:23/36 (strain 81-176)	Protein GrpE	Q0Q7K8_CAMJJ
	954415929691505	225174352857802	nuoD	Campylobacter jejuni subsp. jejuni serotype O:23/36 (strain 81-176)	NADH-quinone oxidoreductase subunit D	NUOD_CAMJJ		683926705039503	-185474469926622	rplT	Campylobacter jejuni subsp. jejuni serotype O:23/36 (strain 81-176)	50S ribosomal protein L20	RL20_CAMJJ
	962844514734497	224942546420627	cmeB	Campylobacter jejuni subsp. jejuni serotype O:23/36 (strain 81-176)	Efflux pump membrane transporter	A0A0H3PB79_CAMJJ		85398613554888	-185194990370009	rplA	Campylobacter jejuni subsp. jejuni serotype O:23/36 (strain 81-176)	50S ribosomal protein L1	RL1_CAMJJ
	183473998457509	222324848175049	cjaA	Campylobacter jejuni subsp. jejuni serotype O:23/36 (strain 81-176)	CjaA protein	A0A0H3P9B9_CAMJJ		719852342549548	-181783294677734	Cjp29	Campylobacter jejuni subsp. jejuni serotype O:23/36 (strain 81-176)	Uncharacterized protein	Q8GJC5_CAMJJ
	119390181032957	219453080495198	nuoI	Campylobacter jejuni subsp. jejuni serotype O:23/36 (strain 81-176)	NADH-quinone oxidoreductase subunit I	NUOI_CAMJJ		713776424673074	-178592734866672	CJJ81176_1389	Campylobacter jejuni subsp. jejuni serotype O:23/36 (strain 81-176)	Uncharacterized protein	A0A0H3PDZ1_CAMJJ
	481073905137044	217733054690891	CJJ81176_0032	Campylobacter jejuni subsp. jejuni serotype O:23/36 (strain 81-176)	Na+/H+ antiporter family protein	A0A0H3PCJ2_CAMJJ		942989153290499	-172803571489122	gpsA	Campylobacter jejuni subsp. jejuni serotype O:23/36 (strain 81-176)	Glycerol-3-phosphate dehydrogenase [NAD(P)+]	GPDA_CAMJJ
	104416442872441	217142910427517	CJJ81176_1222	Campylobacter jejuni subsp. jejuni serotype O:23/36 (strain 81-176)	Lipoprotein, putative	A0A0H3PH37_CAMJJ		130665304288974	-171689891815186	cynT	Campylobacter jejuni subsp. jejuni serotype O:23/36 (strain 81-176)	Carbonic anhydrase	A0A0H3PAX6_CAMJJ
	282498753620531	214661566416423	CJJ81176_0450	Campylobacter jejuni subsp. jejuni serotype O:23/36 (strain 81-176)	Membrane protein, putative	A0A0H3PBC7_CAMJJ		984167512174582	-165791564517551	folE	Campylobacter jejuni subsp. jejuni serotype O:23/36 (strain 81-176)	GTP cyclohydrolase 1	GCH1_CAMJJ
	109011540583678	210420682695177	cydB	Campylobacter jejuni subsp. jejuni serotype O:23/36 (strain 81-176)	Cytochrome d ubiquinol oxidase, subunit II	A0A0H3PAA7_CAMJJ		219387124502197	-164602597554525	CJJ81176_pTet0046	Campylobacter jejuni subsp. jejuni serotype O:23/36 (strain 81-176)	Cpp50	Q69B88_CAMJJ
	102913016818897	205601575639513	nuoC	Campylobacter jejuni subsp. jejuni serotype O:23/36 (strain 81-176)	NADH-quinone oxidoreductase	A0A0H3PI37_CAMJJ		117576472056714	-163601822323269	CJJ81176_0349	Campylobacter jejuni subsp. jejuni serotype O:23/36 (strain 81-176)	Endoribonuclease L-PSP family protein	A0A0H3PJA6_CAMJJ
	711892789563144	205009004804823	CJJ81176_0230	Campylobacter jejuni subsp. jejuni serotype O:23/36 (strain 81-176)	Uncharacterized protein	A0A0H3PJ19_CAMJJ		653744910328456	-162222777472602	CJJ81176_0437	Campylobacter jejuni subsp. jejuni serotype O:23/36 (strain 81-176)	Beta-lactamase	A0A0H3PBN8_CAMJJ
	103792785279217	201237063937717	lctP	Campylobacter jejuni subsp. jejuni serotype O:23/36 (strain 81-176)	L-lactate permease	A0A0H3PGP1_CAMJJ		894249671001397	-160238679250081	CJJ81176_1650	Campylobacter jejuni subsp. jejuni serotype O:23/36 (strain 81-176)	Uncharacterized protein	A0A0H3PA01_CAMJJ
	116988345118731	199019569820828	CJJ81176_1354	Campylobacter jejuni subsp. jejuni serotype O:23/36 (strain 81-176)	Enterochelin ABC transporter, periplasmic enterochelin-binding protein, authentic frameshift	A0A0H3PIM2_CAMJJ		721345171506576	-159524854024251	rsfS	Campylobacter jejuni subsp. jejuni serotype O:23/36 (strain 81-176)	Ribosomal silencing factor RsfS	A0A0H3PAL9_CAMJJ
	696529496250751	196835178799099	CJJ81176_0912	Campylobacter jejuni subsp. jejuni serotype O:23/36 (strain 81-176)	Amino acid carrier protein	A0A0H3P9J0_CAMJJ		521788351285484	-159046618143717	CJJ81176_1574	Campylobacter jejuni subsp. jejuni serotype O:23/36 (strain 81-176)	Flavohemoprotein, truncation	Q0Q7H5_CAMJJ
	655691159852583	196551953421699	cstA	Campylobacter jejuni subsp. jejuni serotype O:23/36 (strain 81-176)	Carbon starvation protein A	A0A0H3PCE2_CAMJJ		784158686839995	-158215607537164	CJJ81176_0704	Campylobacter jejuni subsp. jejuni serotype O:23/36 (strain 81-176)	Uncharacterized protein	A0A0H3PAP9_CAMJJ
	500051415800006	195777130126953	CJJ81176_0818	Campylobacter jejuni subsp. jejuni serotype O:23/36 (strain 81-176)	Antitoxin	A0A0H3PAP3_CAMJJ		216523080398961	-157747999827067	CJJ81176_1622	Campylobacter jejuni subsp. jejuni serotype O:23/36 (strain 81-176)	Uncharacterized protein	A0A0H3PI25_CAMJJ
	792318417620422	194777382744683	CJJ81176_0619	Campylobacter jejuni subsp. jejuni serotype O:23/36 (strain 81-176)	Lipoprotein, putative	A0A0H3PAL2_CAMJJ		883708046562845	-157017252180311	CJJ81176_1011	Campylobacter jejuni subsp. jejuni serotype O:23/36 (strain 81-176)	UPF0763 protein CJJ81176_1011	Y1011_CAMJJ
	72234717246113	194513776567247	CJJ81176_0849	Campylobacter jejuni subsp. jejuni serotype O:23/36 (strain 81-176)	Na+/H+ antiporter family protein	A0A0H3PAQ1_CAMJJ		440327272588659	-156898217731052	rpsG	Campylobacter jejuni subsp. jejuni serotype O:23/36 (strain 81-176)	30S ribosomal protein S7	RS7_CAMJJ
	126067890010102	193943474027846	nuoG	Campylobacter jejuni subsp. jejuni serotype O:23/36 (strain 81-176)	NADH-quinone oxidoreductase, G subunit	A0A0H3PAC1_CAMJJ		910470878531495	-156745910644531	gmhA-1	Campylobacter jejuni subsp. jejuni serotype O:23/36 (strain 81-176)	Phosphoheptose isomerase	A0A0H3P9T0_CAMJJ
	867671182797862	193824768066406	putP	Campylobacter jejuni subsp. jejuni serotype O:23/36 (strain 81-176)	Sodium/proline symporter	A0A0H3PA17_CAMJJ		118994638783135	-156639268663194	rplL	Campylobacter jejuni subsp. jejuni serotype O:23/36 (strain 81-176)	50S ribosomal protein L7/L12	RL7_CAMJJ
	982604811562896	193760034773085	CJJ81176_0635	Campylobacter jejuni subsp. jejuni serotype O:23/36 (strain 81-176)	Macrolide-specific efflux protein macA	A0A0H3PEA5_CAMJJ		182259033557295	-156046570671929	CJJ81176_1177	Campylobacter jejuni subsp. jejuni serotype O:23/36 (strain 81-176)	Uncharacterized protein	A0A0H3PGW3_CAMJJ
	527125198474212	193453735775418	CJJ81176_0941	Campylobacter jejuni subsp. jejuni serotype O:23/36 (strain 81-176)	Sodium transporter, putative	A0A0H3PGH7_CAMJJ		132717852827161	-155115954081217	wlaX	Campylobacter jejuni subsp. jejuni serotype O:23/36 (strain 81-176)	Polysaccharide biosynthesis protein	A0A0H3PCU1_CAMJJ
	707653631742261	191998926798503	CJJ81176_1492	Campylobacter jejuni subsp. jejuni serotype O:23/36 (strain 81-176)	Membrane protein, putative	A0A0H3PB47_CAMJJ		622834781953563	-154996967315674	CJJ81176_0414	Campylobacter jejuni subsp. jejuni serotype O:23/36 (strain 81-176)	Uncharacterized protein	A0A0H3PBZ1_CAMJJ
	782748427333382	191748057471381	lepB	Campylobacter jejuni subsp. jejuni serotype O:23/36 (strain 81-176)	Signal peptidase I	A0A0H3PD83_CAMJJ		641821039088204	-154704803890652	CJJ81176_0474	Campylobacter jejuni subsp. jejuni serotype O:23/36 (strain 81-176)	Uncharacterized protein	A0A0H3PB55_CAMJJ
	105538952336904	191202735900879	CJJ81176_1157	Campylobacter jejuni subsp. jejuni serotype O:23/36 (strain 81-176)	Alpha-2,3-sialyltransferase	A0A0H3P9T9_CAMJJ		333006333544938	-153913391960992	trmD	Campylobacter jejuni subsp. jejuni serotype O:23/36 (strain 81-176)	tRNA (guanine-N(1)-)-methyltransferase	TRMD_CAMJJ
	106289632706507	190531508127848	CJJ81176_0942	Campylobacter jejuni subsp. jejuni serotype O:23/36 (strain 81-176)	Sodium transporter, putative	A0A0H3PA18_CAMJJ		471554355200938	-152803627649943	groS	Campylobacter jejuni subsp. jejuni serotype O:23/36 (strain 81-176)	10 kDa chaperonin	CH10_CAMJJ
	813247710134724	187939982944065	nrfH	Campylobacter jejuni subsp. jejuni serotype O:23/36 (strain 81-176)	Cytochrome c-type protein	A0A0H3PI21_CAMJJ		679909509804502	-152039061652289	CJJ81176_1187	Campylobacter jejuni subsp. jejuni serotype O:23/36 (strain 81-176)	Probable transcriptional regulatory protein CJJ81176_1187	Y1187_CAMJJ
	28793905924957	187537871466743	CJJ81176_1183	Campylobacter jejuni subsp. jejuni serotype O:23/36 (strain 81-176)	DedA family protein	A0A0H3P9S4_CAMJJ		107199937344116	-152029408348931	fabD	Campylobacter jejuni subsp. jejuni serotype O:23/36 (strain 81-176)	Malonyl CoA-acyl carrier protein transacylase	A0A0H3PB04_CAMJJ
	576172807697452	187460305955675	CJJ81176_0235	Campylobacter jejuni subsp. jejuni serotype O:23/36 (strain 81-176)	Citrate transporter, authentic frameshift	A0A0H3PAJ3_CAMJJ		797214646232312	-150074333614773	CJJ81176_0297	Campylobacter jejuni subsp. jejuni serotype O:23/36 (strain 81-176)	4-oxalocrotonate tautomerase family protein	A0A0H3PAM5_CAMJJ
	568504369322113	185086727142334	ccoN	Campylobacter jejuni subsp. jejuni serotype O:23/36 (strain 81-176)	Cytochrome-c oxidase	A0A0H3PA68_CAMJJ		685952629992682	-148711681365967	rimP	Campylobacter jejuni subsp. jejuni serotype O:23/36 (strain 81-176)	Ribosome maturation factor RimP	RIMP_CAMJJ
	194710614857636	182650672064887	tatA	Campylobacter jejuni subsp. jejuni serotype O:23/36 (strain 81-176)	Sec-independent protein translocase protein TatA	TATA_CAMJJ		842778748440933	-148203775617811	CJJ81176_1161	Campylobacter jejuni subsp. jejuni serotype O:23/36 (strain 81-176)	CMP-Neu5Ac synthetase	A0A0H3PAC3_CAMJJ
	616024017668951	182609674665663	CJJ81176_0781	Campylobacter jejuni subsp. jejuni serotype O:23/36 (strain 81-176)	Lactamase_B domain-containing protein	A0A0H3PAR7_CAMJJ		173999917104343	-145841185251872	CJJ81176_0353	Campylobacter jejuni subsp. jejuni serotype O:23/36 (strain 81-176)	Uncharacterized protein	A0A0H3PAX9_CAMJJ
	999013556306686	182288159264459	secD	Campylobacter jejuni subsp. jejuni serotype O:23/36 (strain 81-176)	Protein translocase subunit SecD	A0A0H3PAF2_CAMJJ		326342961859429	-143942546844482	CJJ81176_1605	Campylobacter jejuni subsp. jejuni serotype O:23/36 (strain 81-176)	Uncharacterized protein	A0A0H3PHY2_CAMJJ
	95553843298229	178390683068169	fliF	Campylobacter jejuni subsp. jejuni serotype O:23/36 (strain 81-176)	Flagellar M-ring protein	A0A0H3PF34_CAMJJ		639706669706796	-143915663825141	thrC	Campylobacter jejuni subsp. jejuni serotype O:23/36 (strain 81-176)	Threonine synthase	A0A0H3PAQ5_CAMJJ
	110295109885799	178119224972195	pglB	Campylobacter jejuni subsp. jejuni serotype O:23/36 (strain 81-176)	General glycosylation pathway protein	A0A0H3P9U9_CAMJJ		814455004713897	-143299399481879	CJJ81176_0883	Campylobacter jejuni subsp. jejuni serotype O:23/36 (strain 81-176)	Thiol:disulfide interchange protein DsbA	A0A0H3P9H3_CAMJJ
	784763466892335	176832909054226	cysE	Campylobacter jejuni subsp. jejuni serotype O:23/36 (strain 81-176)	Serine acetyltransferase	A0A0H3PAT7_CAMJJ		10997453066191	-143275928497314	proC	Campylobacter jejuni subsp. jejuni serotype O:23/36 (strain 81-176)	Pyrroline-5-carboxylate reductase	A0A0H3PCU6_CAMJJ
	378576731442855	176366371578641	CJJ81176_pTet0036	Campylobacter jejuni subsp. jejuni serotype O:23/36 (strain 81-176)	CmgB8	A0A0H3PCB2_CAMJJ		85754808231964	-142777421739366	sdhC	Campylobacter jejuni subsp. jejuni serotype O:23/36 (strain 81-176)	Succinate dehydrogenase, C subunit	A0A0H3PAG3_CAMJJ
	823321149544755	175903394487169	CJJ81176_0072	Campylobacter jejuni subsp. jejuni serotype O:23/36 (strain 81-176)	Uncharacterized protein	A0A0H3PCI2_CAMJJ		965750620275438	-142652543385824	ppa	Campylobacter jejuni subsp. jejuni serotype O:23/36 (strain 81-176)	Inorganic pyrophosphatase	A0A0H3PEH9_CAMJJ
	502914844617984	173225741916233	cdsA	Campylobacter jejuni subsp. jejuni serotype O:23/36 (strain 81-176)	Phosphatidate cytidylyltransferase	A0A0H3PIB3_CAMJJ		835817262491446	-142313194274902	murC	Campylobacter jejuni subsp. jejuni serotype O:23/36 (strain 81-176)	UDP-N-acetylmuramate--L-alanine ligase	MURC_CAMJJ
	662028267515986	172571447160509	rplW	Campylobacter jejuni subsp. jejuni serotype O:23/36 (strain 81-176)	50S ribosomal protein L23	RL23_CAMJJ		114658826788868	-141206296284994	ilvD	Campylobacter jejuni subsp. jejuni serotype O:23/36 (strain 81-176)	Dihydroxy-acid dehydratase	ILVD_CAMJJ
	803606877062529	171242713928223	secF	Campylobacter jejuni subsp. jejuni serotype O:23/36 (strain 81-176)	Protein-export membrane protein SecF	A0A0H3PAN7_CAMJJ		956381432819739	-138430553012424	fliS	Campylobacter jejuni subsp. jejuni serotype O:23/36 (strain 81-176)	Flagellar secretion chaperone FliS	A0A0H3PEY5_CAMJJ
	123697517129236	171152750651042	petB	Campylobacter jejuni subsp. jejuni serotype O:23/36 (strain 81-176)	Cytochrome b	A0A0H3PCR0_CAMJJ		628530539343024	-136392476823595	CJJ81176_0490	Campylobacter jejuni subsp. jejuni serotype O:23/36 (strain 81-176)	Uncharacterized protein	A0A0H3PBJ9_CAMJJ
	461245769509945	170345232221815	CJJ81176_0385	Campylobacter jejuni subsp. jejuni serotype O:23/36 (strain 81-176)	Protoporphyrinogen IX oxidase	A0A0H3PJP9_CAMJJ		112669001844609	-136147488488091	pyrF	Campylobacter jejuni subsp. jejuni serotype O:23/36 (strain 81-176)	Orotidine 5'-phosphate decarboxylase	PYRF_CAMJJ
	457228369834096	170264593760172	CJJ81176_1050	Campylobacter jejuni subsp. jejuni serotype O:23/36 (strain 81-176)	Uncharacterized protein	A0A0H3PHD0_CAMJJ		234450356015628	-135872830284966	CJJ81176_1262	Campylobacter jejuni subsp. jejuni serotype O:23/36 (strain 81-176)	Uncharacterized protein	A0A0H3P9Z5_CAMJJ
	116398105583945	169384818606907	CJJ81176_0289	Campylobacter jejuni subsp. jejuni serotype O:23/36 (strain 81-176)	Methyl-accepting chemotaxis protein	A0A0H3PEL1_CAMJJ		955320448542688	-135697629716661	proB	Campylobacter jejuni subsp. jejuni serotype O:23/36 (strain 81-176)	Glutamate 5-kinase	A0A0H3PA70_CAMJJ
	711627585598936	168910355038113	cydA	Campylobacter jejuni subsp. jejuni serotype O:23/36 (strain 81-176)	Cytochrome d ubiquinol oxidase, subunit I	A0A0H3PA38_CAMJJ		740728765810221	-134188344743517	tyrA	Campylobacter jejuni subsp. jejuni serotype O:23/36 (strain 81-176)	Prephenate dehydrogenase	A0A0H3PAH1_CAMJJ
	834931428520928	168583329518636	CJJ81176_1051	Campylobacter jejuni subsp. jejuni serotype O:23/36 (strain 81-176)	HlyD_D23 domain-containing protein	A0A0H3P9D1_CAMJJ		189939092274786	-134088579813639	CJJ81176_pTet0008	Campylobacter jejuni subsp. jejuni serotype O:23/36 (strain 81-176)	Cpp12	Q69BC4_CAMJJ
	44857133117749	167667696211073	CJJ81176_0194	Campylobacter jejuni subsp. jejuni serotype O:23/36 (strain 81-176)	Cytochrome c family protein	A0A0H3PJ35_CAMJJ		101255328311634	-133621512518989	CJJ81176_0337	Campylobacter jejuni subsp. jejuni serotype O:23/36 (strain 81-176)	HAD-superfamily hydrolase, subfamily IIA	A0A0H3PAQ8_CAMJJ
	835087817512556	166435347663032	nuoN	Campylobacter jejuni subsp. jejuni serotype O:23/36 (strain 81-176)	NADH-quinone oxidoreductase subunit N	A0A0H3PI65_CAMJJ		92308769386222	-132391802469889	pyrC	Campylobacter jejuni subsp. jejuni serotype O:23/36 (strain 81-176)	Dihydroorotase	A0A0H3PAU6_CAMJJ
	709176072097308	166425281100803	CJJ81176_1371	Campylobacter jejuni subsp. jejuni serotype O:23/36 (strain 81-176)	Putative serine protease	Q0Q7I6_CAMJJ		570952806557216	-130856460995144	CJJ81176_0547	Campylobacter jejuni subsp. jejuni serotype O:23/36 (strain 81-176)	Rhodanese domain-containing protein	A0A0H3PIW6_CAMJJ
	18965215299647	166343307495117	psd	Campylobacter jejuni subsp. jejuni serotype O:23/36 (strain 81-176)	Phosphatidylserine decarboxylase	A0A0H3PHN4_CAMJJ		1012591444011	-130827458699544	rnpA	Campylobacter jejuni subsp. jejuni serotype O:23/36 (strain 81-176)	Ribonuclease P protein component	RNPA_CAMJJ
	532981559289235	166112211015489	CJJ81176_1358	Campylobacter jejuni subsp. jejuni serotype O:23/36 (strain 81-176)	Putative integral membrane protein	Q0Q7J1_CAMJJ		441391824849913	-130322689480252	rplR	Campylobacter jejuni subsp. jejuni serotype O:23/36 (strain 81-176)	50S ribosomal protein L18	RL18_CAMJJ
	511141782933131	163637314902412	kpsD	Campylobacter jejuni subsp. jejuni serotype O:23/36 (strain 81-176)	Capsular polysaccharide ABC transporter, periplasmic polysaccharide-binding protein	Q29W27_CAMJJ		106617620805447	-129522249433729	CJJ81176_0398	Campylobacter jejuni subsp. jejuni serotype O:23/36 (strain 81-176)	UPF0234 protein CJJ81176_0398	Y398_CAMJJ
	116339281279747	163296508789063	frdC	Campylobacter jejuni subsp. jejuni serotype O:23/36 (strain 81-176)	Fumarate reductase cytochrome b subunit	A0A0H3PEJ9_CAMJJ		357693591069731	-129335329267714	flaC	Campylobacter jejuni subsp. jejuni serotype O:23/36 (strain 81-176)	Flagellin subunit protein FlaC	A0A0H3PDD9_CAMJJ
	595344661065532	162918217976888	ceuD	Campylobacter jejuni subsp. jejuni serotype O:23/36 (strain 81-176)	Enterochelin ABC transporter, ATP-binding protein	A0A0H3PA10_CAMJJ		71522576853328	-128855652279324	kpsF	Campylobacter jejuni subsp. jejuni serotype O:23/36 (strain 81-176)	Arabinose-5-phosphate isomerase	Q29VH0_CAMJJ
	913697591530387	162140443589952	uppP	Campylobacter jejuni subsp. jejuni serotype O:23/36 (strain 81-176)	Undecaprenyl-diphosphatase	UPPP_CAMJJ		688820529834434	-128677866193983	CJJ81176_0342	Campylobacter jejuni subsp. jejuni serotype O:23/36 (strain 81-176)	Flagellar assembly protein FliH, putative	A0A0H3PBF4_CAMJJ
	533030787787174	159859551323785	rpsJ	Campylobacter jejuni subsp. jejuni serotype O:23/36 (strain 81-176)	30S ribosomal protein S10	RS10_CAMJJ		530558581743269	-128585582309299	rplE	Campylobacter jejuni subsp. jejuni serotype O:23/36 (strain 81-176)	50S ribosomal protein L5	RL5_CAMJJ
	633221957863074	159534459643894	atpA	Campylobacter jejuni subsp. jejuni serotype O:23/36 (strain 81-176)	ATP synthase subunit alpha	ATPA_CAMJJ		740695923375906	-127721002366808	CJJ81176_0442	Campylobacter jejuni subsp. jejuni serotype O:23/36 (strain 81-176)	HIT family protein	A0A0H3PBP0_CAMJJ
	933869775701571	158040968577067	Cjp48	Campylobacter jejuni subsp. jejuni serotype O:23/36 (strain 81-176)	Uncharacterized protein	Q8GJA7_CAMJJ		101316334187808	-126861317952474	CJJ81176_1630	Campylobacter jejuni subsp. jejuni serotype O:23/36 (strain 81-176)	NifU family protein	A0A0H3PDU8_CAMJJ
	960832448192693	157352860768636	rlpA	Campylobacter jejuni subsp. jejuni serotype O:23/36 (strain 81-176)	Endolytic peptidoglycan transglycosylase RlpA	A0A0H3PEI3_CAMJJ		675368838057442	-126813220977783	CJJ81176_0477	Campylobacter jejuni subsp. jejuni serotype O:23/36 (strain 81-176)	DNA-directed DNA polymerase	A0A0H3PED7_CAMJJ
	650634350917407	157187959882948	dcuA	Campylobacter jejuni subsp. jejuni serotype O:23/36 (strain 81-176)	Anaerobic C4-dicarboxylate transporter	A0A0H3PA60_CAMJJ		553530531071267	-126191499498155	dxr	Campylobacter jejuni subsp. jejuni serotype O:23/36 (strain 81-176)	1-deoxy-D-xylulose 5-phosphate reductoisomerase	DXR_CAMJJ
	676720929445213	156269454956055	CJJ81176_1560	Campylobacter jejuni subsp. jejuni serotype O:23/36 (strain 81-176)	Uncharacterized protein	A0A0H3PA57_CAMJJ		710885690158848	-126149749755859	CJJ81176_1274	Campylobacter jejuni subsp. jejuni serotype O:23/36 (strain 81-176)	Protein-tyrosine-phosphatase	A0A0H3PAT8_CAMJJ
	383051174117577	155361058976915	CJJ81176_0213	Campylobacter jejuni subsp. jejuni serotype O:23/36 (strain 81-176)	Antibiotic transport protein, putative	A0A0H3PBI6_CAMJJ		7730384907636	-125900120205349	aroE	Campylobacter jejuni subsp. jejuni serotype O:23/36 (strain 81-176)	Shikimate dehydrogenase (NADP(+))	A0A0H3PIY4_CAMJJ
	392432525792139	154862732357449	CJJ81176_0629	Campylobacter jejuni subsp. jejuni serotype O:23/36 (strain 81-176)	Transporter	A0A0H3PBK7_CAMJJ		701624835842175	-125331030951606	CJJ81176_0642	Campylobacter jejuni subsp. jejuni serotype O:23/36 (strain 81-176)	Phosphate ABC transporter, periplasmic phosphate-binding protein, putative	A0A0H3PEG8_CAMJJ
	929823504211764	154860379960802	CJJ81176_1228	Campylobacter jejuni subsp. jejuni serotype O:23/36 (strain 81-176)	Peptidase, M23/M37 family	A0A0H3P9Y0_CAMJJ		125716038174377	-125174352857802	dapE	Campylobacter jejuni subsp. jejuni serotype O:23/36 (strain 81-176)	Succinyl-diaminopimelate desuccinylase	DAPE_CAMJJ
	116395796936025	154332849714491	CJJ81176_0166	Campylobacter jejuni subsp. jejuni serotype O:23/36 (strain 81-176)	Peptidase, M23/M37 family	A0A0H3PIR6_CAMJJ		106439062027475	-123885705735948	sdhA	Campylobacter jejuni subsp. jejuni serotype O:23/36 (strain 81-176)	Succinate dehydrogenase, flavoprotein subunit	A0A0H3PBQ2_CAMJJ
	319486657355278	153339460160997	pldA	Campylobacter jejuni subsp. jejuni serotype O:23/36 (strain 81-176)	Phospholipase A1	A0A0H3PBB2_CAMJJ		106837916284477	-123615328470866	CJJ81176_0418	Campylobacter jejuni subsp. jejuni serotype O:23/36 (strain 81-176)	Tram-like protein	A0A0H3PBH8_CAMJJ
	105414935426273	152435440487332	CJJ81176_0439	Campylobacter jejuni subsp. jejuni serotype O:23/36 (strain 81-176)	Oxidoreductase, putative	A0A0H3PAP4_CAMJJ		563354783945688	-122522566053602	CJJ81176_1519	Campylobacter jejuni subsp. jejuni serotype O:23/36 (strain 81-176)	Bacterioferritin, putative	A0A0H3PHZ5_CAMJJ
	932626765007719	151238007015652	ccoO	Campylobacter jejuni subsp. jejuni serotype O:23/36 (strain 81-176)	Cytochrome c oxidase, cbb3-type, subunit II	A0A0H3P9R9_CAMJJ		605396174428334	-122411219278971	CJJ81176_0198	Campylobacter jejuni subsp. jejuni serotype O:23/36 (strain 81-176)	Uncharacterized protein	A0A0H3PC80_CAMJJ
	893574212630417	150367577870687	CJJ81176_0430	Campylobacter jejuni subsp. jejuni serotype O:23/36 (strain 81-176)	Lipoprotein, putative	A0A0H3PBE5_CAMJJ		249762122496978	-121943706936307	clpS	Campylobacter jejuni subsp. jejuni serotype O:23/36 (strain 81-176)	ATP-dependent Clp protease adapter protein ClpS	CLPS_CAMJJ
	988071740327626	148642603556315	CJJ81176_0359	Campylobacter jejuni subsp. jejuni serotype O:23/36 (strain 81-176)	Chemotaxis protein MotA, putative	A0A0H3PAV1_CAMJJ		824570525286521	-121890693240696	hisF-2	Campylobacter jejuni subsp. jejuni serotype O:23/36 (strain 81-176)	Imidazole glycerol phosphate synthase subunit HisF	A0A0H3PE18_CAMJJ
	546705536340765	148311678568522	CJJ81176_0751	Campylobacter jejuni subsp. jejuni serotype O:23/36 (strain 81-176)	Phytase-like domain-containing protein	A0A0H3PDB9_CAMJJ		884215676518119	-121724425421821	rpe	Campylobacter jejuni subsp. jejuni serotype O:23/36 (strain 81-176)	Ribulose-phosphate 3-epimerase	A0A0H3PBF9_CAMJJ
	126920249405035	147488975524902	CJJ81176_0480	Campylobacter jejuni subsp. jejuni serotype O:23/36 (strain 81-176)	Uncharacterized protein	A0A0H3PIX5_CAMJJ		808762529988632	-121432177225749	thiG	Campylobacter jejuni subsp. jejuni serotype O:23/36 (strain 81-176)	Thiazole synthase	THIG_CAMJJ
	395533021527693	147142548031277	CJJ81176_0100	Campylobacter jejuni subsp. jejuni serotype O:23/36 (strain 81-176)	Membrane protein, putative	A0A0H3PA41_CAMJJ		628381988642032	-121201886071099	pyrE	Campylobacter jejuni subsp. jejuni serotype O:23/36 (strain 81-176)	Orotate phosphoribosyltransferase	PYRE_CAMJJ
	726032878514258	144646369086372	lgt	Campylobacter jejuni subsp. jejuni serotype O:23/36 (strain 81-176)	Phosphatidylglycerol--prolipoprotein diacylglyceryl transferase	LGT_CAMJJ		640618979514697	-119151772393121	CJJ81176_1084	Campylobacter jejuni subsp. jejuni serotype O:23/36 (strain 81-176)	Nitroreductase family protein	A0A0H3P9T4_CAMJJ
	653084581392429	144380876753065	kdpC	Campylobacter jejuni subsp. jejuni serotype O:23/36 (strain 81-176)	Potassium-transporting ATPase KdpC subunit	A0A0H3PA72_CAMJJ		847510495491756	-118872833251953	CJJ81176_0356	Campylobacter jejuni subsp. jejuni serotype O:23/36 (strain 81-176)	Alkyl hydroperoxide reductase C	A0A0H3PIW2_CAMJJ
	910716751671471	143290816413032	pbpC	Campylobacter jejuni subsp. jejuni serotype O:23/36 (strain 81-176)	Penicillin-binding protein 2	A0A0H3PC37_CAMJJ		719799609955814	-118714756435818	CJJ81176_1101	Campylobacter jejuni subsp. jejuni serotype O:23/36 (strain 81-176)	Endonuclease III, putative	A0A0H3P9V7_CAMJJ
	157238696894559	142698775397407	CJJ81176_0217	Campylobacter jejuni subsp. jejuni serotype O:23/36 (strain 81-176)	Integral membrane protein, TerC family	A0A0H3PEM3_CAMJJ		514809722103213	-118240165710449	murG	Campylobacter jejuni subsp. jejuni serotype O:23/36 (strain 81-176)	UDP-N-acetylglucosamine--N-acetylmuramyl-(pentapeptide) pyrophosphoryl-undecaprenol N-acetylglucosamine transferase	MURG_CAMJJ
	226215656935366	142647043863932	livH	Campylobacter jejuni subsp. jejuni serotype O:23/36 (strain 81-176)	High affinity branched-chain amino acid ABC transporter, permease protein	A0A0H3PAG2_CAMJJ		263914634270498	-118201944563124	CJJ81176_1131	Campylobacter jejuni subsp. jejuni serotype O:23/36 (strain 81-176)	Uncharacterized protein	A0A0H3PAK8_CAMJJ
	486916966677321	142245960235596	hydC	Campylobacter jejuni subsp. jejuni serotype O:23/36 (strain 81-176)	Quinone-reactive Ni/Fe hydrogenase, cytochrome b subunit	A0A0H3PIG0_CAMJJ		121681318050116	-118134954240587	tpiA	Campylobacter jejuni subsp. jejuni serotype O:23/36 (strain 81-176)	Triosephosphate isomerase	A0A0H3PAG6_CAMJJ
	773285405705854	142095979054769	macB	Campylobacter jejuni subsp. jejuni serotype O:23/36 (strain 81-176)	Macrolide export ATP-binding/permease protein MacB	MACB_CAMJJ		493183974032552	-117492225435045	cysK	Campylobacter jejuni subsp. jejuni serotype O:23/36 (strain 81-176)	Cysteine synthase	A0A0H3PAT0_CAMJJ
	109840867231913	139659690856934	livM	Campylobacter jejuni subsp. jejuni serotype O:23/36 (strain 81-176)	High affinity branched-chain amino acid ABC transporter, permease protein	A0A0H3PCW1_CAMJJ		972741141638567	-117386319902208	CJJ81176_0728	Campylobacter jejuni subsp. jejuni serotype O:23/36 (strain 81-176)	Uncharacterized protein	A0A0H3P9L3_CAMJJ
	658602412188729	139352056715224	CJJ81176_1041	Campylobacter jejuni subsp. jejuni serotype O:23/36 (strain 81-176)	Membrane protein, putative	A0A0H3P9E2_CAMJJ		126999648575773	-116743055979411	wcbK	Campylobacter jejuni subsp. jejuni serotype O:23/36 (strain 81-176)	GDP-mannose 4,6-dehydratase	Q29VV7_CAMJJ
	312198926867139	138866149054633	CJJ81176_1209	Campylobacter jejuni subsp. jejuni serotype O:23/36 (strain 81-176)	Phosphate transporter	A0A0H3PCZ1_CAMJJ		430290839650423	-116728591918945	mqnA	Campylobacter jejuni subsp. jejuni serotype O:23/36 (strain 81-176)	Chorismate dehydratase	MQNA_CAMJJ
	487976421095438	137605889638265	kdpA	Campylobacter jejuni subsp. jejuni serotype O:23/36 (strain 81-176)	Potassium-transporting ATPase potassium-binding subunit	A0A0H3PAR9_CAMJJ		791087403230074	-116700850592719	mog	Campylobacter jejuni subsp. jejuni serotype O:23/36 (strain 81-176)	Molybdenum cofactor biosynthesis protein	A0A0H3PDD3_CAMJJ
	832505934125477	137231519487169	corA	Campylobacter jejuni subsp. jejuni serotype O:23/36 (strain 81-176)	Magnesium transport protein CorA	A0A0H3PAW0_CAMJJ		138419386477298	-116329489813911	hrcA	Campylobacter jejuni subsp. jejuni serotype O:23/36 (strain 81-176)	Heat-inducible transcription repressor HrcA	Q0Q7K9_CAMJJ
	615778395204258	137112522125244	CJJ81176_1376	Campylobacter jejuni subsp. jejuni serotype O:23/36 (strain 81-176)	Membrane protein, putative	A0A0H3PE98_CAMJJ		676025961945898	-115927399529351	rpmG	Campylobacter jejuni subsp. jejuni serotype O:23/36 (strain 81-176)	50S ribosomal protein L33	RL33_CAMJJ
	71680979104318	136640750037299	CJJ81176_0555	Campylobacter jejuni subsp. jejuni serotype O:23/36 (strain 81-176)	Uncharacterized protein	A0A0H3PER9_CAMJJ		110088049760174	-114792092641195	greA	Campylobacter jejuni subsp. jejuni serotype O:23/36 (strain 81-176)	Transcription elongation factor GreA	GREA_CAMJJ
	112627578620209	136545626322428	CJJ81176_0987	Campylobacter jejuni subsp. jejuni serotype O:23/36 (strain 81-176)	Uncharacterized protein	A0A0H3PGI9_CAMJJ		453840941224373	-113596068488227	CJJ81176_1513	Campylobacter jejuni subsp. jejuni serotype O:23/36 (strain 81-176)	ATPase_AAA_core domain-containing protein	A0A0H3PIL0_CAMJJ
	26086792552227	135900052388509	mntP	Campylobacter jejuni subsp. jejuni serotype O:23/36 (strain 81-176)	Putative manganese efflux pump MntP	MNTP_CAMJJ		911342303506272	-112731308407254	CJJ81176_0672	Campylobacter jejuni subsp. jejuni serotype O:23/36 (strain 81-176)	Hydrolase, TatD family	A0A0H3PAG9_CAMJJ
	307238229947103	135609436035156	CJJ81176_0471	Campylobacter jejuni subsp. jejuni serotype O:23/36 (strain 81-176)	TonB-dependent receptor, putative, degenerate	A0A0H3PET5_CAMJJ		596475278840521	-111809804704454	dapB	Campylobacter jejuni subsp. jejuni serotype O:23/36 (strain 81-176)	4-hydroxy-tetrahydrodipicolinate reductase	DAPB_CAMJJ
	790997320034902	134065278371175	CJJ81176_1086	Campylobacter jejuni subsp. jejuni serotype O:23/36 (strain 81-176)	Zinc metalloprotease	A0A0H3PCV7_CAMJJ		911974397475024	-111801274617513	valS	Campylobacter jejuni subsp. jejuni serotype O:23/36 (strain 81-176)	Valine--tRNA ligase	A0A0H3PHD8_CAMJJ
	939587766292855	134016195933024	CJJ81176_0543	Campylobacter jejuni subsp. jejuni serotype O:23/36 (strain 81-176)	Uncharacterized protein	A0A0H3PBE2_CAMJJ		25592125714134	-111606989966499	CJJ81176_0049	Campylobacter jejuni subsp. jejuni serotype O:23/36 (strain 81-176)	RNA pseudouridylate synthase	A0A0H3P9P1_CAMJJ
	221548087297349	133576477898492	csrA	Campylobacter jejuni subsp. jejuni serotype O:23/36 (strain 81-176)	Translational regulator CsrA	A0A0H3P9Q3_CAMJJ		134024707901994	-110727151234945	gltX2	Campylobacter jejuni subsp. jejuni serotype O:23/36 (strain 81-176)	Glutamate--tRNA ligase 2	SYE2_CAMJJ
	60491488493156	133563454945882	CJJ81176_0481	Campylobacter jejuni subsp. jejuni serotype O:23/36 (strain 81-176)	Uncharacterized protein	A0A0H3PES6_CAMJJ		605360791847139	-110239399804009	dapA	Campylobacter jejuni subsp. jejuni serotype O:23/36 (strain 81-176)	4-hydroxy-tetrahydrodipicolinate synthase	DAPA_CAMJJ
	725580741092914	132920583089193	CJJ81176_0746	Campylobacter jejuni subsp. jejuni serotype O:23/36 (strain 81-176)	Peptidase, M48 family	A0A0H3PA29_CAMJJ		892375535328664	-109888564215766	msrB	Campylobacter jejuni subsp. jejuni serotype O:23/36 (strain 81-176)	Peptide-methionine (R)-S-oxide reductase	A0A0H3PCT3_CAMJJ
	749529807137809	131762493981256	CJJ81176_0044	Campylobacter jejuni subsp. jejuni serotype O:23/36 (strain 81-176)	Disulfide bond formation protein, DsbB family	A0A0H3PCI0_CAMJJ		847218205417277	-109774833255344	CJJ81176_0163	Campylobacter jejuni subsp. jejuni serotype O:23/36 (strain 81-176)	Inositol monophosphatase family protein	A0A0H3PF12_CAMJJ
	684609882775296	131714407602946	fliP	Campylobacter jejuni subsp. jejuni serotype O:23/36 (strain 81-176)	Flagellar biosynthetic protein FliP	A0A0H3PHI3_CAMJJ		109456584641206	-109260262383355	CJJ81176_1375	Campylobacter jejuni subsp. jejuni serotype O:23/36 (strain 81-176)	Toluene tolerance protein, putative	A0A0H3PHT3_CAMJJ
	428196837186174	131651443905301	CJJ81176_0419	Campylobacter jejuni subsp. jejuni serotype O:23/36 (strain 81-176)	Lipoprotein, putative	A0A0H3PAA5_CAMJJ		770798341800609	-108920171525743	folP	Campylobacter jejuni subsp. jejuni serotype O:23/36 (strain 81-176)	Dihydropteroate synthase	A0A0H3PEI7_CAMJJ
	135215676255204	131622653537326	ansA	Campylobacter jejuni subsp. jejuni serotype O:23/36 (strain 81-176)	L-asparaginase	A0A0H3PCK6_CAMJJ		598227569784407	-108736409081353	CJJ81176_1018	Campylobacter jejuni subsp. jejuni serotype O:23/36 (strain 81-176)	Transcriptional regulator, LysR family	A0A0H3PAB3_CAMJJ
	547005063175569	130061880747477	modB	Campylobacter jejuni subsp. jejuni serotype O:23/36 (strain 81-176)	Molybdenum transport system permease	Q29W35_CAMJJ		800323520998509	-108238855997721	aroB	Campylobacter jejuni subsp. jejuni serotype O:23/36 (strain 81-176)	3-dehydroquinate synthase	AROB_CAMJJ
	861602882978068	129723898569743	CJJ81176_1249	Campylobacter jejuni subsp. jejuni serotype O:23/36 (strain 81-176)	Peptidase, M23/M37 family	A0A0H3PA24_CAMJJ		468795371494699	-108221838209364	flgD	Campylobacter jejuni subsp. jejuni serotype O:23/36 (strain 81-176)	Basal-body rod modification protein FlgD	A0A0H3P992_CAMJJ
	101780965752902	127040990193685	CJJ81176_0180	Campylobacter jejuni subsp. jejuni serotype O:23/36 (strain 81-176)	Methyl-accepting chemotaxis protein	A0A0H3PEF7_CAMJJ		116098864858916	-108056767781576	fabH	Campylobacter jejuni subsp. jejuni serotype O:23/36 (strain 81-176)	3-oxoacyl-[acyl-carrier-protein] synthase 3	FABH_CAMJJ
	220618944484335	126208570268419	secG	Campylobacter jejuni subsp. jejuni serotype O:23/36 (strain 81-176)	Protein-export membrane protein SecG	A0A0H3PEE2_CAMJJ		464483201436249	-107805956734551	fusA	Campylobacter jejuni subsp. jejuni serotype O:23/36 (strain 81-176)	Elongation factor G	EFG_CAMJJ
	693148163300199	126095867156982	rpsU	Campylobacter jejuni subsp. jejuni serotype O:23/36 (strain 81-176)	30S ribosomal protein S21	RS21_CAMJJ		662298980442254	-107569249471029	glyS	Campylobacter jejuni subsp. jejuni serotype O:23/36 (strain 81-176)	Glycine--tRNA ligase beta subunit	A0A0H3PID1_CAMJJ
	820477851779304	125381427341037	CJJ81176_1732	Campylobacter jejuni subsp. jejuni serotype O:23/36 (strain 81-176)	Uncharacterized protein	A0A0H3PGL0_CAMJJ		518705564632825	-107199011908637	rppH	Campylobacter jejuni subsp. jejuni serotype O:23/36 (strain 81-176)	RNA pyrophosphohydrolase	RPPH_CAMJJ
	578403908034244	125327449374729	CJJ81176_1016	Campylobacter jejuni subsp. jejuni serotype O:23/36 (strain 81-176)	Uncharacterized protein	A0A0H3PCX6_CAMJJ		113365750665937	-107180531819661	sdhB	Campylobacter jejuni subsp. jejuni serotype O:23/36 (strain 81-176)	Succinate dehydrogenase, iron-sulfur protein subunit	A0A0H3PJB7_CAMJJ
	20663381151069	124173810746935	rplX	Campylobacter jejuni subsp. jejuni serotype O:23/36 (strain 81-176)	50S ribosomal protein L24	RL24_CAMJJ		206618152663204	-107049200269911	nusB	Campylobacter jejuni subsp. jejuni serotype O:23/36 (strain 81-176)	Transcription antitermination protein NusB	NUSB_CAMJJ
	507769651423748	123412206437853	CJJ81176_0413	Campylobacter jejuni subsp. jejuni serotype O:23/36 (strain 81-176)	TPR domain protein	A0A0H3PJ87_CAMJJ		381420844444655	-106504895952013	glyA	Campylobacter jejuni subsp. jejuni serotype O:23/36 (strain 81-176)	Serine hydroxymethyltransferase	GLYA_CAMJJ
	816518997550935	123249424828423	CJJ81176_1025	Campylobacter jejuni subsp. jejuni serotype O:23/36 (strain 81-176)	Mechanosensitive ion channel family protein	A0A0H3P9F9_CAMJJ		69205454877559	-106483872731527	cyf	Campylobacter jejuni subsp. jejuni serotype O:23/36 (strain 81-176)	Cytochrome c553	A0A0H3P9B7_CAMJJ
	748282169262056	122572750515408	CJJ81176_0970	Campylobacter jejuni subsp. jejuni serotype O:23/36 (strain 81-176)	Lipoprotein, putative	A0A0H3PA23_CAMJJ		102392604956631	-106299591064453	hisH1	Campylobacter jejuni subsp. jejuni serotype O:23/36 (strain 81-176)	Imidazole glycerol phosphate synthase subunit HisH 1	HIS51_CAMJJ
	419279085824154	122570980919732	CJJ81176_0030	Campylobacter jejuni subsp. jejuni serotype O:23/36 (strain 81-176)	Uncharacterized protein	A0A0H3PGL6_CAMJJ		840925109388738	-106209945678711	hemE	Campylobacter jejuni subsp. jejuni serotype O:23/36 (strain 81-176)	Uroporphyrinogen decarboxylase	DCUP_CAMJJ
	306220329428051	121849939558241	yihY	Campylobacter jejuni subsp. jejuni serotype O:23/36 (strain 81-176)	YihY family protein	A0A0H3P9P5_CAMJJ		624792299084605	-105756696065267	CJJ81176_0846	Campylobacter jejuni subsp. jejuni serotype O:23/36 (strain 81-176)	CoA-binding domain protein	A0A0H3PAV3_CAMJJ
	616173148925759	121436129675971	groL	Campylobacter jejuni subsp. jejuni serotype O:23/36 (strain 81-176)	60 kDa chaperonin	CH60_CAMJJ		503610578993439	-105678706698948	rpsH	Campylobacter jejuni subsp. jejuni serotype O:23/36 (strain 81-176)	30S ribosomal protein S8	RS8_CAMJJ
	963840166192665	121386644575331	CJJ81176_0283	Campylobacter jejuni subsp. jejuni serotype O:23/36 (strain 81-176)	Sulfatase, putative	A0A0H3PBK1_CAMJJ		784697024523475	-105593808492025	queF	Campylobacter jejuni subsp. jejuni serotype O:23/36 (strain 81-176)	NADPH-dependent 7-cyano-7-deazaguanine reductase	QUEF_CAMJJ
	398480411350455	121192232767741	CJJ81176_1367	Campylobacter jejuni subsp. jejuni serotype O:23/36 (strain 81-176)	Putative subtilase family serine protease	Q0Q7J0_CAMJJ		716532561414992	-105162472195096	CJJ81176_1039	Campylobacter jejuni subsp. jejuni serotype O:23/36 (strain 81-176)	Cytochrome c family protein	A0A0H3PAJ2_CAMJJ
	525402074575668	121135987175835	ccoP	Campylobacter jejuni subsp. jejuni serotype O:23/36 (strain 81-176)	Cbb3-type cytochrome c oxidase subunit	A0A0H3PBD1_CAMJJ		118143053192411	-105012808905708	CJJ81176_0756	Campylobacter jejuni subsp. jejuni serotype O:23/36 (strain 81-176)	HAD-superfamily subfamily IB hydrolase	A0A0H3P9H2_CAMJJ
	760936461290751	119771003723145	CJJ81176_1365	Campylobacter jejuni subsp. jejuni serotype O:23/36 (strain 81-176)	Membrane protein, putative	A0A0H3PE64_CAMJJ		832019319493039	-105004956987169	CJJ81176_1600	Campylobacter jejuni subsp. jejuni serotype O:23/36 (strain 81-176)	Uncharacterized protein	A0A0H3PI41_CAMJJ
	451666487858023	118731233808729	CJJ81176_0493	Campylobacter jejuni subsp. jejuni serotype O:23/36 (strain 81-176)	Amino acid ABC transporter, permease protein, His/Glu/Gln/Arg/opine family	A0A0H3PBL0_CAMJJ		84725687368571	-104838646782769	rbr	Campylobacter jejuni subsp. jejuni serotype O:23/36 (strain 81-176)	Rubrerythrin	A0A0H3PCH2_CAMJJ
	39754123358144	118459627363417	atpH	Campylobacter jejuni subsp. jejuni serotype O:23/36 (strain 81-176)	ATP synthase subunit delta	ATPD_CAMJJ		29240447329026	-104694271087646	hup	Campylobacter jejuni subsp. jejuni serotype O:23/36 (strain 81-176)	DNA-binding protein HU	A0A0H3ADZ7_CAMJJ
	741582243925367	117885059780545	cutE	Campylobacter jejuni subsp. jejuni serotype O:23/36 (strain 81-176)	Apolipoprotein N-acyltransferase	A0A0H3PCY2_CAMJJ		486146414178428	-104541481865777	CJJ81176_1003	Campylobacter jejuni subsp. jejuni serotype O:23/36 (strain 81-176)	Uncharacterized protein	A0A0H3PGX2_CAMJJ
	735068599637222	117527760399712	CJJ81176_0882	Campylobacter jejuni subsp. jejuni serotype O:23/36 (strain 81-176)	Arylsulfate sulfotransferase, degenerate	A0A0H3P9J4_CAMJJ		554751557856625	-104525756835938	fur	Campylobacter jejuni subsp. jejuni serotype O:23/36 (strain 81-176)	Ferric uptake regulation protein	A0A0H3PBL7_CAMJJ
	721884149899212	117396036783854	CJJ81176_1640	Campylobacter jejuni subsp. jejuni serotype O:23/36 (strain 81-176)	Lipoprotein, putative	A0A0H3PAQ0_CAMJJ		653550011943149	-104224385155572	CJJ81176_1326	Campylobacter jejuni subsp. jejuni serotype O:23/36 (strain 81-176)	Acyl carrier protein, putative	A0A0H3P9P2_CAMJJ
	257880488605405	117058414883084	lptD	Campylobacter jejuni subsp. jejuni serotype O:23/36 (strain 81-176)	LPS-assembly protein LptD	A0A0H3PB07_CAMJJ		724698041796127	-104221704271104	fabH2	Campylobacter jejuni subsp. jejuni serotype O:23/36 (strain 81-176)	3-oxoacyl-(Acyl-carrier-protein) synthase, putative	Q2M5Q5_CAMJJ
	581547544439094	116926913791233	CJJ81176_1181	Campylobacter jejuni subsp. jejuni serotype O:23/36 (strain 81-176)	Membrane protein, putative	A0A0H3P9T2_CAMJJ		447940288702627	-103687000274658	hslU	Campylobacter jejuni subsp. jejuni serotype O:23/36 (strain 81-176)	ATP-dependent protease ATPase subunit HslU	HSLU_CAMJJ
	101635431571255	115116871727837	tgt	Campylobacter jejuni subsp. jejuni serotype O:23/36 (strain 81-176)	Queuine tRNA-ribosyltransferase	TGT_CAMJJ		211452027846548	-103400082058377	CJJ81176_1512	Campylobacter jejuni subsp. jejuni serotype O:23/36 (strain 81-176)	DUF4435 domain-containing protein	Q0Q7I3_CAMJJ
	515553356821898	115102852715386	CJJ81176_1651	Campylobacter jejuni subsp. jejuni serotype O:23/36 (strain 81-176)	Membrane protein, putative	A0A0H3PBF8_CAMJJ		101045417427641	-103342819213867	CJJ81176_pTet0015	Campylobacter jejuni subsp. jejuni serotype O:23/36 (strain 81-176)	Cpp20	Q69BB7_CAMJJ
	309783324884553	114779366387261	CJJ81176_1576	Campylobacter jejuni subsp. jejuni serotype O:23/36 (strain 81-176)	Proline/betaine transporter, putative, authentic frameshift	A0A0H3PDZ5_CAMJJ		540869264496441	-103317875332302	hisF2	Campylobacter jejuni subsp. jejuni serotype O:23/36 (strain 81-176)	Putative imidazole glycerol phosphate synthase subunit hisF2	HIS62_CAMJJ
	532115715881132	114617411295573	CJJ81176_0295	Campylobacter jejuni subsp. jejuni serotype O:23/36 (strain 81-176)	SPFH domain / Band 7 family protein	A0A0H3PBT4_CAMJJ		669189896812413	-103138065338135	hipO	Campylobacter jejuni subsp. jejuni serotype O:23/36 (strain 81-176)	Hippurate hydrolase	A0A0H3P9U4_CAMJJ
	59946306237341	114337306552463	CJJ81176_1391	Campylobacter jejuni subsp. jejuni serotype O:23/36 (strain 81-176)	Cryptic C4-dicarboxylate transporter DcuD, authentic frameshift	A0A0H3PAC4_CAMJJ		604078639953476	-102774164411757	aroQ	Campylobacter jejuni subsp. jejuni serotype O:23/36 (strain 81-176)	3-dehydroquinate dehydratase	AROQ_CAMJJ
	890937751282826	114270114898682	yidC	Campylobacter jejuni subsp. jejuni serotype O:23/36 (strain 81-176)	Membrane protein insertase YidC	A0A0H3P9J1_CAMJJ		416497746210715	-102555624643962	nadD	Campylobacter jejuni subsp. jejuni serotype O:23/36 (strain 81-176)	Probable nicotinate-nucleotide adenylyltransferase	NADD_CAMJJ
	491784326529185	114253531561957	aas	Campylobacter jejuni subsp. jejuni serotype O:23/36 (strain 81-176)	2-acylglycerophosphoethanolamine acyltransferase / acyl-acyl carrier protein synthetase	A0A0H3P9H8_CAMJJ		73725963963373	-102383115556505	CJJ81176_1474	Campylobacter jejuni subsp. jejuni serotype O:23/36 (strain 81-176)	DNA helicase	A0A0H3PB11_CAMJJ
	830552565152123	113662645551893	sdaC	Campylobacter jejuni subsp. jejuni serotype O:23/36 (strain 81-176)	Serine transporter	A0A0H3PDM3_CAMJJ		125731048578488	-102261055840386	CJJ81176_0091	Campylobacter jejuni subsp. jejuni serotype O:23/36 (strain 81-176)	Cytokinin riboside 5'-monophosphate phosphoribohydrolase	A0A0H3P9L0_CAMJJ
	341507698493298	113276153140598	rpmC	Campylobacter jejuni subsp. jejuni serotype O:23/36 (strain 81-176)	50S ribosomal protein L29	RL29_CAMJJ		100877321984535	-102136198679606	pdxJ	Campylobacter jejuni subsp. jejuni serotype O:23/36 (strain 81-176)	Pyridoxine 5'-phosphate synthase	PDXJ_CAMJJ
	694418890825882	112616888682047	kdpB	Campylobacter jejuni subsp. jejuni serotype O:23/36 (strain 81-176)	Potassium-transporting ATPase ATP-binding subunit	A0A0H3P9N4_CAMJJ		457936321757719	-101952213711209	thiH	Campylobacter jejuni subsp. jejuni serotype O:23/36 (strain 81-176)	ThiH protein	A0A0H3P9B2_CAMJJ
	103498093060594	112471379174126	dcuB	Campylobacter jejuni subsp. jejuni serotype O:23/36 (strain 81-176)	Anaerobic C4-dicarboxylate transporter	A0A0H3PA66_CAMJJ		554595094560606	-101665851804945	aspA	Campylobacter jejuni subsp. jejuni serotype O:23/36 (strain 81-176)	Aspartate ammonia-lyase	A0A0H3PGM1_CAMJJ
	552973214262898	111821121639676	CJJ81176_0639	Campylobacter jejuni subsp. jejuni serotype O:23/36 (strain 81-176)	Uncharacterized protein	A0A0H3PJC1_CAMJJ		800743452689855	-101596026950412	galE	Campylobacter jejuni subsp. jejuni serotype O:23/36 (strain 81-176)	UDP-glucose 4-epimerase	A0A0H3PAI9_CAMJJ
	398888862287058	110897445678711	CJJ81176_1614	Campylobacter jejuni subsp. jejuni serotype O:23/36 (strain 81-176)	Membrane protein, putative	A0A0H3PIM6_CAMJJ		121387753798457	-101305929819743	CJJ81176_0915	Campylobacter jejuni subsp. jejuni serotype O:23/36 (strain 81-176)	YkuD domain-containing protein	A0A0H3PAQ3_CAMJJ
	512039575614376	110718441009521	CJJ81176_1639	Campylobacter jejuni subsp. jejuni serotype O:23/36 (strain 81-176)	ABC transporter, periplasmic substrate-binding protein, putative	A0A0H3PBI5_CAMJJ		147945777935103	-101253361172146	CJJ81176_1037	Campylobacter jejuni subsp. jejuni serotype O:23/36 (strain 81-176)	High affinity branched-chain amino acid ABC transporter, periplasmic amino acid-binding protein	A0A0H3PD65_CAMJJ
	368653438021312	110609361860487	CJJ81176_1172	Campylobacter jejuni subsp. jejuni serotype O:23/36 (strain 81-176)	Heavy metal translocating P-type ATPase	A0A0H3P9W0_CAMJJ		543704215985908	-100666417015923	pyrB	Campylobacter jejuni subsp. jejuni serotype O:23/36 (strain 81-176)	Aspartate carbamoyltransferase	PYRB_CAMJJ
	492141755134903	110410536660089	atpG	Campylobacter jejuni subsp. jejuni serotype O:23/36 (strain 81-176)	ATP synthase gamma chain	ATPG_CAMJJ		189753904430009	-100282700856527	CJJ81176_0808	Campylobacter jejuni subsp. jejuni serotype O:23/36 (strain 81-176)	TPR_REGION domain-containing protein	A0A0H3PHH2_CAMJJ
	809089082744961	108945677015516	CJJ81176_0977	Campylobacter jejuni subsp. jejuni serotype O:23/36 (strain 81-176)	DnaJ domain protein	A0A0H3PCG1_CAMJJ		645592832547505	-100063334570991	CJJ81176_1530	Campylobacter jejuni subsp. jejuni serotype O:23/36 (strain 81-176)	Flavodoxin-like fold domain protein	A0A0H3PAH9_CAMJJ
	870211041137837	108666875627306	CJJ81176_1652	Campylobacter jejuni subsp. jejuni serotype O:23/36 (strain 81-176)	ABC transporter, permease protein	A0A0H3PAT4_CAMJJ		104186129487364	-21548351711697	cheY	Campylobacter jejuni subsp. jejuni serotype O:23/36 (strain 81-176)	Chemotaxis protein CheY homolog	CHEY_CAMJJ
	473962033842918	108208825853136	CJJ81176_0491	Campylobacter jejuni subsp. jejuni serotype O:23/36 (strain 81-176)	Transcriptional regulator, putative	A0A0H3PAW4_CAMJJ		105454905304247	-14523221121894	CJJ81176_0601	Campylobacter jejuni subsp. jejuni serotype O:23/36 (strain 81-176)	GatB/Yqey family protein	A0A0H3PIZ2_CAMJJ
	790653850176046	107871426476373	CJJ81176_1032	Campylobacter jejuni subsp. jejuni serotype O:23/36 (strain 81-176)	Cytochrome c biogenesis protein, CcmF/CycK/CcsA family	A0A0H3PCT8_CAMJJ		829717172866015	-13403566148546	msrP	Campylobacter jejuni subsp. jejuni serotype O:23/36 (strain 81-176)	Protein-methionine-sulfoxide reductase catalytic subunit MsrP	A0A0H3PJB0_CAMJJ
	835400430078229	107820330725776	atpC	Campylobacter jejuni subsp. jejuni serotype O:23/36 (strain 81-176)	ATP synthase epsilon chain	ATPE_CAMJJ		701867229469909	-13247660530938	CJJ81176_0075	Campylobacter jejuni subsp. jejuni serotype O:23/36 (strain 81-176)	Cytochrome c family protein	A0A0H3P9N5_CAMJJ
	267890541877854	106708780924479	CJJ81176_1178	Campylobacter jejuni subsp. jejuni serotype O:23/36 (strain 81-176)	Cation efflux family protein	A0A0H3PCS8_CAMJJ		600578435339142	-12017535103692	rpoD	Campylobacter jejuni subsp. jejuni serotype O:23/36 (strain 81-176)	RNA polymerase sigma factor RpoD	A0A0H3PAK5_CAMJJ
	49553655612425	105782519446479	cdtB	Campylobacter jejuni subsp. jejuni serotype O:23/36 (strain 81-176)	Cytolethal distending toxin, subunit B	A0A0H3PCL3_CAMJJ		800136342568353	-11413369708591	CJJ81176_0466	Campylobacter jejuni subsp. jejuni serotype O:23/36 (strain 81-176)	Aminopyrimidine aminohydrolase	A0A0H3PAD1_CAMJJ
	338806127822193	105736139085558	CJJ81176_0071	Campylobacter jejuni subsp. jejuni serotype O:23/36 (strain 81-176)	Putative integral membrane protein	A0A0H3P997_CAMJJ		875276285711399	-11257897482978	CJJ81176_1444	Campylobacter jejuni subsp. jejuni serotype O:23/36 (strain 81-176)	Deoxyuridine triphosphatase domain protein	Q2A947_CAMJJ
	362650267555397	105684598286946	Cjp40	Campylobacter jejuni subsp. jejuni serotype O:23/36 (strain 81-176)	Uncharacterized protein	Q8GJB5_CAMJJ		569565457749121	-11232778761122	CJJ81176_1301	Campylobacter jejuni subsp. jejuni serotype O:23/36 (strain 81-176)	Potassium uptake protein TrkA, putative	A0A0H3PA62_CAMJJ
	263566314022737	105218940311008	chuA	Campylobacter jejuni subsp. jejuni serotype O:23/36 (strain 81-176)	TonB-dependent heme receptor	A0A0H3PAK6_CAMJJ		637642776391072	-11203826268514	CJJ81176_0255	Campylobacter jejuni subsp. jejuni serotype O:23/36 (strain 81-176)	Nicotinate phosphoribosyltransferase	A0A0H3PB10_CAMJJ
	255475494376693	104738903045654	flhB	Campylobacter jejuni subsp. jejuni serotype O:23/36 (strain 81-176)	Flagellar biosynthetic protein FlhB	A0A0H3PAJ9_CAMJJ		786136327722806	-11028413772583	CJJ81176_0250	Campylobacter jejuni subsp. jejuni serotype O:23/36 (strain 81-176)	Acetyltransferase, GNAT family	A0A0H3PAM7_CAMJJ
	595015646229974	104513518015544	sppA	Campylobacter jejuni subsp. jejuni serotype O:23/36 (strain 81-176)	Signal peptide peptidase SppA, 36K type	A0A0H3PGQ9_CAMJJ		103662053847758	-10696832868788	upp	Campylobacter jejuni subsp. jejuni serotype O:23/36 (strain 81-176)	Uracil phosphoribosyltransferase	UPP_CAMJJ
	233367231593899	103829956054688	CJJ81176_0578	Campylobacter jejuni subsp. jejuni serotype O:23/36 (strain 81-176)	Membrane protein, putative	A0A0H3PJE8_CAMJJ		813467275440839	-10006463792589	CJJ81176_1398	Campylobacter jejuni subsp. jejuni serotype O:23/36 (strain 81-176)	Hydrogenase, (NiFe)/(NiFeSe) small subunit family	A0A0H3PI76_CAMJJ
	602752669876879	103025955624051	accC-1	Campylobacter jejuni subsp. jejuni serotype O:23/36 (strain 81-176)	Biotin carboxylase	A0A0H3PD54_CAMJJ		71507240605286	-0.995846	ppiB	Campylobacter jejuni subsp. jejuni serotype O:23/36 (strain 81-176)	Peptidyl-prolyl cis-trans isomerase	A0A0H3PGY0_CAMJJ
	706876817548109	102507305145264	CJJ81176_1476	Campylobacter jejuni subsp. jejuni serotype O:23/36 (strain 81-176)	Lipoprotein, putative	A0A0H3PI86_CAMJJ		729006344369377	-0.993006	ldh	Campylobacter jejuni subsp. jejuni serotype O:23/36 (strain 81-176)	L-lactate dehydrogenase	A0A0H3P9Y9_CAMJJ
	27824232665889	102326689826118	CJJ81176_0632	Campylobacter jejuni subsp. jejuni serotype O:23/36 (strain 81-176)	PPK2 domain-containing protein	A0A0H3PAX2_CAMJJ		57739738798047	-0.992877	ispE	Campylobacter jejuni subsp. jejuni serotype O:23/36 (strain 81-176)	4-diphosphocytidyl-2-C-methyl-D-erythritol kinase	ISPE_CAMJJ
	682950746287917	101278474595812	nuoL	Campylobacter jejuni subsp. jejuni serotype O:23/36 (strain 81-176)	NADH-quinone oxidoreductase, L subunit	A0A0H3PIQ7_CAMJJ		49899251213395	-0.991955	CJJ81176_1475	Campylobacter jejuni subsp. jejuni serotype O:23/36 (strain 81-176)	PDDEXK_1 domain-containing protein	A0A0H3PDK8_CAMJJ
	182014431827524	101215744018555	CJJ81176_1162	Campylobacter jejuni subsp. jejuni serotype O:23/36 (strain 81-176)	Acetyltransferase	A0A0H3PAN5_CAMJJ		634371695522453	-0.988693	CJJ81176_1390	Campylobacter jejuni subsp. jejuni serotype O:23/36 (strain 81-176)	Endoribonuclease L-PSP, putative	A0A0H3PAB9_CAMJJ
	598131302479774	100829039679633	CJJ81176_0236	Campylobacter jejuni subsp. jejuni serotype O:23/36 (strain 81-176)	Oligopeptide transporter, OPT family	A0A0H3PBE0_CAMJJ		227679271426896	-0.986455	ksgA	Campylobacter jejuni subsp. jejuni serotype O:23/36 (strain 81-176)	Ribosomal RNA small subunit methyltransferase A	A0A0H3PA92_CAMJJ
	444409291015471	100649801890055	CJJ81176_0294	Campylobacter jejuni subsp. jejuni serotype O:23/36 (strain 81-176)	Membrane protein, putative	A0A0H3PAF6_CAMJJ		323198987355294	-0.980341	CJJ81176_0231	Campylobacter jejuni subsp. jejuni serotype O:23/36 (strain 81-176)	Uncharacterized protein	A0A0H3PAF3_CAMJJ
	823331784855018	51916348139445	CJJ81176_pTet0041	Campylobacter jejuni subsp. jejuni serotype O:23/36 (strain 81-176)	Cpp44	Q69B93_CAMJJ		705124212293319	-0.979377	nspC	Campylobacter jejuni subsp. jejuni serotype O:23/36 (strain 81-176)	Carboxynorspermidine/carboxyspermidine decarboxylase	A0A0H3PBH7_CAMJJ
	583689807282508	27901857164171	CJJ81176_1372	Campylobacter jejuni subsp. jejuni serotype O:23/36 (strain 81-176)	Putative transmembrane transport protein	Q0Q7I5_CAMJJ		464950263151364	-0.976229	mfd	Campylobacter jejuni subsp. jejuni serotype O:23/36 (strain 81-176)	Transcription-repair-coupling factor	A0A0H3P9Q7_CAMJJ
	572407708562603	25930553012424	CJJ81176_0580	Campylobacter jejuni subsp. jejuni serotype O:23/36 (strain 81-176)	Membrane protein, putative	A0A0H3PAD4_CAMJJ		300299272232522	-0.974672	nth	Campylobacter jejuni subsp. jejuni serotype O:23/36 (strain 81-176)	Endonuclease III	A0A0H3PEB4_CAMJJ
	783959893671382	25343574947781	CJJ81176_1052	Campylobacter jejuni subsp. jejuni serotype O:23/36 (strain 81-176)	AcrB/AcrD/AcrF family protein	A0A0H3PH78_CAMJJ		333228875662851	-0.972757	CJJ81176_1657	Campylobacter jejuni subsp. jejuni serotype O:23/36 (strain 81-176)	Uncharacterized protein	A0A0H3PIQ2_CAMJJ
	126036571001357	25036752488878	CJJ81176_1124	Campylobacter jejuni subsp. jejuni serotype O:23/36 (strain 81-176)	Thioredoxin domain protein	A0A0H3P9C2_CAMJJ		56815826060901	-0.972025	CJJ81176_1083	Campylobacter jejuni subsp. jejuni serotype O:23/36 (strain 81-176)	Nitroreducatase family protein, authentic frameshift	A0A0H3P9X6_CAMJJ
	107004664819331	19980829026964	cjaC	Campylobacter jejuni subsp. jejuni serotype O:23/36 (strain 81-176)	CjaC protein	A0A0H3P9J8_CAMJJ		817334559983247	-0.971157	gltX1	Campylobacter jejuni subsp. jejuni serotype O:23/36 (strain 81-176)	Glutamate--tRNA ligase 1	SYE1_CAMJJ
	296808837389327	17312020195855	pgpA	Campylobacter jejuni subsp. jejuni serotype O:23/36 (strain 81-176)	Phosphatidylglycerophosphatase A	A0A0H3PIN6_CAMJJ		647430572047106	-0.965996	hisA	Campylobacter jejuni subsp. jejuni serotype O:23/36 (strain 81-176)	1-(5-phosphoribosyl)-5-[(5-phosphoribosylamino)methylideneamino] imidazole-4-carboxamide isomerase	HIS4_CAMJJ
	678637881525537	16503922144572	rplO	Campylobacter jejuni subsp. jejuni serotype O:23/36 (strain 81-176)	50S ribosomal protein L15	A0A0H3PI52_CAMJJ		637392263713363	-0.961776	CJJ81176_1596	Campylobacter jejuni subsp. jejuni serotype O:23/36 (strain 81-176)	ATP-sulfurylase family protein	A0A0H3PB53_CAMJJ
	93024274139341	16410575442844	nrfA	Campylobacter jejuni subsp. jejuni serotype O:23/36 (strain 81-176)	ammonia-forming);Nitrite reductase (cytochrome	A0A0H3P9Q2_CAMJJ		799977449073989	-0.955137	rnc	Campylobacter jejuni subsp. jejuni serotype O:23/36 (strain 81-176)	Ribonuclease 3	A0A0H3PDX5_CAMJJ
	874384884761708	15308018790351	algI	Campylobacter jejuni subsp. jejuni serotype O:23/36 (strain 81-176)	Alginate O-acetyltransferase AlgI	A0A0H3PBJ2_CAMJJ		719717237589264	-0.955046	tyrS	Campylobacter jejuni subsp. jejuni serotype O:23/36 (strain 81-176)	Tyrosine--tRNA ligase	A0A0H3PDU5_CAMJJ
	789039342545078	13033373090956	nuoM	Campylobacter jejuni subsp. jejuni serotype O:23/36 (strain 81-176)	NADH-quinone oxidoreductase, M subunit	A0A0H3PAC7_CAMJJ		497690955873692	-0.950067	proA	Campylobacter jejuni subsp. jejuni serotype O:23/36 (strain 81-176)	Gamma-glutamyl phosphate reductase	PROA_CAMJJ
	943064400011394	12540201610989	CJJ81176_1295	Campylobacter jejuni subsp. jejuni serotype O:23/36 (strain 81-176)	Fibronectin type III domain protein	A0A0H3PB24_CAMJJ		356836735847107	-0.947274	mdh	Campylobacter jejuni subsp. jejuni serotype O:23/36 (strain 81-176)	Malate dehydrogenase	A0A0H3PBR0_CAMJJ
	35212186333689	12513682047526	bamA	Campylobacter jejuni subsp. jejuni serotype O:23/36 (strain 81-176)	Outer membrane protein assembly factor BamA	A0A0H3PJ47_CAMJJ		248059720679779	-0.946599	hypA	Campylobacter jejuni subsp. jejuni serotype O:23/36 (strain 81-176)	Hydrogenase maturation factor HypA	A0A0H3PJ56_CAMJJ
	400378674868241	12313289642334	nuoH	Campylobacter jejuni subsp. jejuni serotype O:23/36 (strain 81-176)	NADH-quinone oxidoreductase subunit H	NUOH_CAMJJ		385323719041953	-0.94456	accP	Campylobacter jejuni subsp. jejuni serotype O:23/36 (strain 81-176)	AccP	Q2M5Q4_CAMJJ
	677739738645663	11531277762519	CJJ81176_1108	Campylobacter jejuni subsp. jejuni serotype O:23/36 (strain 81-176)	Lipoprotein, putative	A0A0H3P9Q5_CAMJJ		305858397452194	-0.944105	CJJ81176_0374	Campylobacter jejuni subsp. jejuni serotype O:23/36 (strain 81-176)	CheX domain-containing protein	A0A0H3PC13_CAMJJ
	503148055917868	11507511138916	CJJ81176_1267	Campylobacter jejuni subsp. jejuni serotype O:23/36 (strain 81-176)	RDD domain-containing protein	A0A0H3PAD7_CAMJJ		330982440243452	-0.94292	CJJ81176_0850	Campylobacter jejuni subsp. jejuni serotype O:23/36 (strain 81-176)	Oxidoreductase, short chain dehydrogenase/reductase family	A0A0H3P9K9_CAMJJ
	107805747616632	11354996363322	CJJ81176_1532	Campylobacter jejuni subsp. jejuni serotype O:23/36 (strain 81-176)	Outer membrane lipoprotein Blc	A0A0H3PAV0_CAMJJ		727310956369222	-0.937392	CJJ81176_1373	Campylobacter jejuni subsp. jejuni serotype O:23/36 (strain 81-176)	Nucleotide phosphoribosyltransferase, putative	A0A0H3P9Z1_CAMJJ
	515907845910174	11159323586358	CJJ81176_0438	Campylobacter jejuni subsp. jejuni serotype O:23/36 (strain 81-176)	Uncharacterized protein	A0A0H3PEX7_CAMJJ		545803113819927	-0.934565	adk	Campylobacter jejuni subsp. jejuni serotype O:23/36 (strain 81-176)	Adenylate kinase	KAD_CAMJJ
	306009815440341	10773622724745	CJJ81176_0866	Campylobacter jejuni subsp. jejuni serotype O:23/36 (strain 81-176)	Major facilitator family protein	A0A0H3PAP7_CAMJJ		274622759824895	-0.933908	truA	Campylobacter jejuni subsp. jejuni serotype O:23/36 (strain 81-176)	tRNA pseudouridine synthase A	TRUA_CAMJJ
	167081444196588	10407133102417	CJJ81176_0637	Campylobacter jejuni subsp. jejuni serotype O:23/36 (strain 81-176)	Outer membrane efflux protein	A0A0H3PB43_CAMJJ		683732434666287	-0.933333	acpP	Campylobacter jejuni subsp. jejuni serotype O:23/36 (strain 81-176)	Acyl carrier protein	ACP_CAMJJ
	259931037488674	10375148985121	kgtP	Campylobacter jejuni subsp. jejuni serotype O:23/36 (strain 81-176)	Alpha-ketoglutarate permease	A0A0H3PHR9_CAMJJ		567584737076032	-0.93266	CJJ81176_0584	Campylobacter jejuni subsp. jejuni serotype O:23/36 (strain 81-176)	Pyridine nucleotide-disulfide oxidoreductase family protein	A0A0H3PAG1_CAMJJ
	625276556992331	1400284131368	CJJ81176_0291	Campylobacter jejuni subsp. jejuni serotype O:23/36 (strain 81-176)	Trimethylamine-N-oxide reductase	A0A0H3PB33_CAMJJ		104499974285343	-0.931186	ubiX	Campylobacter jejuni subsp. jejuni serotype O:23/36 (strain 81-176)	Flavin prenyltransferase UbiX	A0A0H3PHL1_CAMJJ
	701480100533607	0.989707	CJJ81176_0676	Campylobacter jejuni subsp. jejuni serotype O:23/36 (strain 81-176)	Uncharacterized protein	A0A0H3PBK2_CAMJJ		438463550124802	-0.928565	ffh	Campylobacter jejuni subsp. jejuni serotype O:23/36 (strain 81-176)	Signal recognition particle protein	A0A0H3PD97_CAMJJ
	794421839338338	0.989356	CJJ81176_1272	Campylobacter jejuni subsp. jejuni serotype O:23/36 (strain 81-176)	Membrane protein, putative	A0A0H3PB29_CAMJJ		52523067302004	-0.926375	ribD	Campylobacter jejuni subsp. jejuni serotype O:23/36 (strain 81-176)	HTP reductase	A0A0H3PDX9_CAMJJ
	493947628494124	0.98671	CJJ81176_0376	Campylobacter jejuni subsp. jejuni serotype O:23/36 (strain 81-176)	Uncharacterized protein	A0A0H3PEG3_CAMJJ		263706659527823	-0.922603	CJJ81176_1425	Campylobacter jejuni subsp. jejuni serotype O:23/36 (strain 81-176)	HrEpiB	A0A0H3PIF4_CAMJJ
	862380507901684	0.981027	purC	Campylobacter jejuni subsp. jejuni serotype O:23/36 (strain 81-176)	Phosphoribosylaminoimidazole-succinocarboxamide synthase	PUR7_CAMJJ		385665210787784	-0.919703	rpsB	Campylobacter jejuni subsp. jejuni serotype O:23/36 (strain 81-176)	30S ribosomal protein S2	RS2_CAMJJ
	196057156990231	0.975731	CJJ81176_0867	Campylobacter jejuni subsp. jejuni serotype O:23/36 (strain 81-176)	Membrane protein, putative	A0A0H3PDB2_CAMJJ		860560419881577	-0.918693	fliD	Campylobacter jejuni subsp. jejuni serotype O:23/36 (strain 81-176)	Flagellar hook-associated protein 2	A0A0H3PIU8_CAMJJ
	250379519833287	0.974758	CJJ81176_0901	Campylobacter jejuni subsp. jejuni serotype O:23/36 (strain 81-176)	Uncharacterized protein	A0A0H3PAU1_CAMJJ		118545096009429	-0.916395	nrdB	Campylobacter jejuni subsp. jejuni serotype O:23/36 (strain 81-176)	Ribonucleoside-diphosphate reductase subunit beta	A0A0H3PJ30_CAMJJ
	318492465200637	0.972828	tatC	Campylobacter jejuni subsp. jejuni serotype O:23/36 (strain 81-176)	Sec-independent protein translocase protein TatC	A0A0H3PAS9_CAMJJ		453926922365002	-0.91369	rlmH	Campylobacter jejuni subsp. jejuni serotype O:23/36 (strain 81-176)	Ribosomal RNA large subunit methyltransferase H	RLMH_CAMJJ
	700385588655755	0.969898	CJJ81176_1508	Campylobacter jejuni subsp. jejuni serotype O:23/36 (strain 81-176)	Oxidoreductase, putative	A0A0H3PBA4_CAMJJ		62374491816739	-0.910766	CJJ81176_0208	Campylobacter jejuni subsp. jejuni serotype O:23/36 (strain 81-176)	Saccharopine dehydrogenase	A0A0H3PJM2_CAMJJ
	478940275358953	0.962851	CJJ81176_0518	Campylobacter jejuni subsp. jejuni serotype O:23/36 (strain 81-176)	Lipoprotein, putative	A0A0H3PJC9_CAMJJ		729828520449086	-0.901613	trpS	Campylobacter jejuni subsp. jejuni serotype O:23/36 (strain 81-176)	Tryptophan--tRNA ligase	A0A0H3PB64_CAMJJ
	752553773812458	0.961763	napG	Campylobacter jejuni subsp. jejuni serotype O:23/36 (strain 81-176)	Ferredoxin-type protein NapG	A0A0H3PA51_CAMJJ		392512193646106	-0.894604	slyD	Campylobacter jejuni subsp. jejuni serotype O:23/36 (strain 81-176)	Peptidyl-prolyl cis-trans isomerase	A0A0H3PAZ2_CAMJJ
	349856646285512	0.943198	CJJ81176_1653	Campylobacter jejuni subsp. jejuni serotype O:23/36 (strain 81-176)	ABC transporter, permease protein	A0A0H3PAM3_CAMJJ		407675284455489	-0.893986	serC	Campylobacter jejuni subsp. jejuni serotype O:23/36 (strain 81-176)	Phosphoserine aminotransferase	SERC_CAMJJ
	596957843232215	0.940155	glnA	Campylobacter jejuni subsp. jejuni serotype O:23/36 (strain 81-176)	Glutamine synthetase	A0A0H3PHD6_CAMJJ		242620065264767	-0.888148	rpoZ	Campylobacter jejuni subsp. jejuni serotype O:23/36 (strain 81-176)	DNA-directed RNA polymerase subunit omega	RPOZ_CAMJJ
	294643053682339	0.93423	CJJ81176_1575	Campylobacter jejuni subsp. jejuni serotype O:23/36 (strain 81-176)	Cyclic peptide ABC transporter, ATP-binding protein/permease	A0A0H3PAQ4_CAMJJ		855286782229378	-0.886972	cobB	Campylobacter jejuni subsp. jejuni serotype O:23/36 (strain 81-176)	NAD-dependent protein deacylase	A0A0H3PD29_CAMJJ
	563484980145277	0.934156	cdtC	Campylobacter jejuni subsp. jejuni serotype O:23/36 (strain 81-176)	Cytolethal distending toxin, subunit C	A0A0H3PCP5_CAMJJ		154086299475353	-0.882105	trx	Campylobacter jejuni subsp. jejuni serotype O:23/36 (strain 81-176)	Thioredoxin	A0A0H3PAP0_CAMJJ
	240723137507258	0.928843	CJJ81176_1031	Campylobacter jejuni subsp. jejuni serotype O:23/36 (strain 81-176)	Membrane protein, putative	A0A0H3PCW5_CAMJJ		507331016603964	-0.87944	gapA	Campylobacter jejuni subsp. jejuni serotype O:23/36 (strain 81-176)	Glyceraldehyde-3-phosphate dehydrogenase	A0A0H3P9T1_CAMJJ
	98445035120302	0.926174	CJJ81176_0187	Campylobacter jejuni subsp. jejuni serotype O:23/36 (strain 81-176)	Uncharacterized protein	A0A0H3PBM5_CAMJJ		410410329486157	-0.875141	CJJ81176_0318	Campylobacter jejuni subsp. jejuni serotype O:23/36 (strain 81-176)	ThiF family protein	A0A0H3PBY2_CAMJJ
	490277685047056	0.91183	CJJ81176_0918	Campylobacter jejuni subsp. jejuni serotype O:23/36 (strain 81-176)	Uncharacterized protein	A0A0H3PA77_CAMJJ		362468262419086	-0.874501	ybbB	Campylobacter jejuni subsp. jejuni serotype O:23/36 (strain 81-176)	tRNA 2-selenouridine synthase	A0A0H3PF26_CAMJJ
	394535338394909	0.910111	CJJ81176_1256	Campylobacter jejuni subsp. jejuni serotype O:23/36 (strain 81-176)	Transporter, putative	A0A0H3PBD5_CAMJJ		662672884921789	-0.873231	CJJ81176_0742	Campylobacter jejuni subsp. jejuni serotype O:23/36 (strain 81-176)	Pyridoxal phosphate homeostasis protein	A0A0H3PA08_CAMJJ
	137566594370073	0.909998	exbB-2	Campylobacter jejuni subsp. jejuni serotype O:23/36 (strain 81-176)	TonB system transport protein ExbB	A0A0H3PB97_CAMJJ		276996480382293	-0.871803	rplV	Campylobacter jejuni subsp. jejuni serotype O:23/36 (strain 81-176)	50S ribosomal protein L22	RL22_CAMJJ
	516215746956319	0.902639	CJJ81176_0965	Campylobacter jejuni subsp. jejuni serotype O:23/36 (strain 81-176)	Permease, putative	A0A0H3PCF2_CAMJJ		295791786261674	-0.865671	CJJ81176_0216	Campylobacter jejuni subsp. jejuni serotype O:23/36 (strain 81-176)	PhnA domain protein	A0A0H3PIS1_CAMJJ
	79876330048331	0.893708	pglD	Campylobacter jejuni subsp. jejuni serotype O:23/36 (strain 81-176)	General glycosylation pathway protein	A0A0H3PAD9_CAMJJ		485409958440211	-0.86339	CJJ81176_0891	Campylobacter jejuni subsp. jejuni serotype O:23/36 (strain 81-176)	RrF2 family protein, putative	A0A0H3PDG2_CAMJJ
	258337051563622	0.892605	CJJ81176_0276	Campylobacter jejuni subsp. jejuni serotype O:23/36 (strain 81-176)	Uncharacterized protein	A0A0H3PBM0_CAMJJ		589770127423852	-0.86295	argS	Campylobacter jejuni subsp. jejuni serotype O:23/36 (strain 81-176)	Arginine--tRNA ligase	SYR_CAMJJ
	482147564953438	0.890827	petC	Campylobacter jejuni subsp. jejuni serotype O:23/36 (strain 81-176)	Ubiquinol--cytochrome c reductase, cytochrome c1 subunit	A0A0H3P9E8_CAMJJ		161284448025638	-0.862383	folK	Campylobacter jejuni subsp. jejuni serotype O:23/36 (strain 81-176)	2-amino-4-hydroxy-6-hydroxymethyldihydropteridine pyrophosphokinase	A0A0H3P988_CAMJJ
	549003750828323	0.889547	virB8	Campylobacter jejuni subsp. jejuni serotype O:23/36 (strain 81-176)	VirB8	Q9KIS2_CAMJJ		711526123799804	-0.861476	CJJ81176_0650	Campylobacter jejuni subsp. jejuni serotype O:23/36 (strain 81-176)	Uncharacterized protein	A0A0H3PIX1_CAMJJ
	338632821461005	0.88801	oorD	Campylobacter jejuni subsp. jejuni serotype O:23/36 (strain 81-176)	2-oxoglutarate:acceptor oxidoreductase, delta subunit	A0A0H3PBV9_CAMJJ		372763157666296	-0.860922	CJJ81176_0021	Campylobacter jejuni subsp. jejuni serotype O:23/36 (strain 81-176)	Pyr_redox_2 domain-containing protein	A0A0H3P9M6_CAMJJ
	818692690074571	0.883822	kpsE	Campylobacter jejuni subsp. jejuni serotype O:23/36 (strain 81-176)	Capsular polysaccharide ABC transporter	A0A0H3PBJ1_CAMJJ		456620848881948	-0.860671	pckA	Campylobacter jejuni subsp. jejuni serotype O:23/36 (strain 81-176)	Phosphoenolpyruvate carboxykinase (ATP)	PCKA_CAMJJ
	191491945788398	0.882949	Cjp20	Campylobacter jejuni subsp. jejuni serotype O:23/36 (strain 81-176)	Uncharacterized protein	Q8GJD3_CAMJJ		947822805919493	-0.860332	kdsB	Campylobacter jejuni subsp. jejuni serotype O:23/36 (strain 81-176)	3-deoxy-D-manno-octulosonate cytidylyltransferase	A0A0H3PDH6_CAMJJ
	200987712023235	0.880065	CJJ81176_0065	Campylobacter jejuni subsp. jejuni serotype O:23/36 (strain 81-176)	Thioredoxin domain-containing protein	A0A0H3P996_CAMJJ		367072058862462	-0.85996	CJJ81176_1538	Campylobacter jejuni subsp. jejuni serotype O:23/36 (strain 81-176)	MloB	A0A0H3PAU2_CAMJJ
	228912962569352	0.870472	cmeC	Campylobacter jejuni subsp. jejuni serotype O:23/36 (strain 81-176)	RND efflux system, outer membrane lipoprotein CmeC	A0A0H3PAE4_CAMJJ		50351342074693	-0.854145	ilvH	Campylobacter jejuni subsp. jejuni serotype O:23/36 (strain 81-176)	Acetolactate synthase	A0A0H3PBV0_CAMJJ
	363806946793909	0.868868	CJJ81176_0577	Campylobacter jejuni subsp. jejuni serotype O:23/36 (strain 81-176)	Membrane protein, putative	A0A0H3PJ60_CAMJJ		665320717409124	-0.850312	ispA	Campylobacter jejuni subsp. jejuni serotype O:23/36 (strain 81-176)	Geranyltranstransferase	A0A0H3PHW0_CAMJJ
	207850849364521	0.86729	CJJ81176_0586	Campylobacter jejuni subsp. jejuni serotype O:23/36 (strain 81-176)	Uncharacterized protein	A0A0H3PAI3_CAMJJ		603440701725328	-0.848723	CJJ81176_1038	Campylobacter jejuni subsp. jejuni serotype O:23/36 (strain 81-176)	High affinity branched-chain amino acid ABC transporter, periplasmic amino acid-binding protein	A0A0H3PCQ6_CAMJJ
	743283727876111	0.857097	CJJ81176_0181	Campylobacter jejuni subsp. jejuni serotype O:23/36 (strain 81-176)	Uncharacterized protein	A0A0H3PBS6_CAMJJ		496713010741586	-0.847452	CJJ81176_1416	Campylobacter jejuni subsp. jejuni serotype O:23/36 (strain 81-176)	Class I glutamine amidotransferase, putative	A0A0H3PAV9_CAMJJ
	531678449076047	0.851337	rplK	Campylobacter jejuni subsp. jejuni serotype O:23/36 (strain 81-176)	50S ribosomal protein L11	RL11_CAMJJ		300466840182239	-0.846413	fabG	Campylobacter jejuni subsp. jejuni serotype O:23/36 (strain 81-176)	3-oxoacyl-[acyl-carrier-protein] reductase	A0A0H3PBS3_CAMJJ
	668689306518667	0.850858	CJJ81176_0797	Campylobacter jejuni subsp. jejuni serotype O:23/36 (strain 81-176)	Uncharacterized protein	A0A0H3PD99_CAMJJ		446886225546263	-0.845597	CJJ81176_0985	Campylobacter jejuni subsp. jejuni serotype O:23/36 (strain 81-176)	Acetyltransferase, GNAT family	A0A0H3PGJ3_CAMJJ
	571547157234645	0.844748	nuoB	Campylobacter jejuni subsp. jejuni serotype O:23/36 (strain 81-176)	NADH-quinone oxidoreductase subunit B	NUOB_CAMJJ		859675874139958	-0.843599	gmhA-2	Campylobacter jejuni subsp. jejuni serotype O:23/36 (strain 81-176)	Phosphoheptose isomerase	Q29VW1_CAMJJ
	593103224794199	0.843263	petA	Campylobacter jejuni subsp. jejuni serotype O:23/36 (strain 81-176)	Ubiquinol-cytochrome c reductase iron-sulfur subunit	A0A0H3PHB9_CAMJJ		518378129689559	-0.836609	CJJ81176_1076	Campylobacter jejuni subsp. jejuni serotype O:23/36 (strain 81-176)	Hydrolase, carbon-nitrogen family	A0A0H3PAM8_CAMJJ
	755959804458312	0.837462	ribH	Campylobacter jejuni subsp. jejuni serotype O:23/36 (strain 81-176)	6,7-dimethyl-8-ribityllumazine synthase	RISB_CAMJJ		561628119104024	-0.836359	CJJ81176_1247	Campylobacter jejuni subsp. jejuni serotype O:23/36 (strain 81-176)	HAD-superfamily hydrolase, subfamily IA, variant 1 family protein	A0A0H3PI47_CAMJJ
	682365642451405	0.836887	CJJ81176_0862	Campylobacter jejuni subsp. jejuni serotype O:23/36 (strain 81-176)	Ser/Thr protein phosphatase family protein	A0A0H3P9K5_CAMJJ		536578546698674	-0.832937	CJJ81176_0018	Campylobacter jejuni subsp. jejuni serotype O:23/36 (strain 81-176)	Uncharacterized protein	A0A0H3P991_CAMJJ
	438511327737887	0.833608	CJJ81176_0550	Campylobacter jejuni subsp. jejuni serotype O:23/36 (strain 81-176)	Penicillin-binding protein	A0A0H3PF42_CAMJJ		7187629299524	-0.83244	hom	Campylobacter jejuni subsp. jejuni serotype O:23/36 (strain 81-176)	Homoserine dehydrogenase	A0A0H3PC31_CAMJJ
	12491601831746	0.832542	ctsD	Campylobacter jejuni subsp. jejuni serotype O:23/36 (strain 81-176)	General secretory pathway protein D	A0A0H3PDL2_CAMJJ		465899923223529	-0.829933	tal	Campylobacter jejuni subsp. jejuni serotype O:23/36 (strain 81-176)	Transaldolase	TAL_CAMJJ
	241849255200411	0.827144	atpD	Campylobacter jejuni subsp. jejuni serotype O:23/36 (strain 81-176)	ATP synthase subunit beta	ATPB_CAMJJ		534583291725539	-0.826694	bioF	Campylobacter jejuni subsp. jejuni serotype O:23/36 (strain 81-176)	8-amino-7-oxononanoate synthase	A0A0H3PAS7_CAMJJ
	163009492196598	0.827123	napH	Campylobacter jejuni subsp. jejuni serotype O:23/36 (strain 81-176)	Ferredoxin-type protein NapH	A0A0H3PD74_CAMJJ		436556250985335	-0.820511	fabZ	Campylobacter jejuni subsp. jejuni serotype O:23/36 (strain 81-176)	3-hydroxyacyl-[acyl-carrier-protein] dehydratase FabZ	FABZ_CAMJJ
	233871208940371	0.821142	CJJ81176_0998	Campylobacter jejuni subsp. jejuni serotype O:23/36 (strain 81-176)	Thermonuclease family protein	A0A0H3P9D0_CAMJJ		310875533990497	-0.819332	purB-2	Campylobacter jejuni subsp. jejuni serotype O:23/36 (strain 81-176)	Adenylosuccinate lyase	A0A0H3PE30_CAMJJ
	269036513042469	0.816137	secY	Campylobacter jejuni subsp. jejuni serotype O:23/36 (strain 81-176)	Protein translocase subunit SecY	Q0Q7H2_CAMJJ		557125590830671	-0.815659	trxB	Campylobacter jejuni subsp. jejuni serotype O:23/36 (strain 81-176)	Thioredoxin reductase	A0A0H3PAE7_CAMJJ
	469885467155244	0.81561	rpsP	Campylobacter jejuni subsp. jejuni serotype O:23/36 (strain 81-176)	30S ribosomal protein S16	RS16_CAMJJ		514734717384444	-0.813786	gatA	Campylobacter jejuni subsp. jejuni serotype O:23/36 (strain 81-176)	Glutamyl-tRNA(Gln) amidotransferase subunit A	GATA_CAMJJ
	452007499723844	0.815511	virD4	Campylobacter jejuni subsp. jejuni serotype O:23/36 (strain 81-176)	VirD4	Q8GJE7_CAMJJ		614013189978082	-0.812973	pxpA	Campylobacter jejuni subsp. jejuni serotype O:23/36 (strain 81-176)	5-oxoprolinase subunit A	PXPA_CAMJJ
	6067811794377	0.813448	CJJ81176_0147	Campylobacter jejuni subsp. jejuni serotype O:23/36 (strain 81-176)	TolB protein, putative	A0A0H3PA97_CAMJJ		616369766324359	-0.812617	CJJ81176_1428	Campylobacter jejuni subsp. jejuni serotype O:23/36 (strain 81-176)	Uncharacterized protein	A0A0H3PBE7_CAMJJ
	512598204315951	0.800834	dsbD	Campylobacter jejuni subsp. jejuni serotype O:23/36 (strain 81-176)	Protein-disulfide reductase	A0A0H3PBJ5_CAMJJ		573509430922883	-0.808476	CJJ81176_0836	Campylobacter jejuni subsp. jejuni serotype O:23/36 (strain 81-176)	Amino acid-binding protein	A0A0H3PHN8_CAMJJ
	224334695141524	0.799712	metAA	Campylobacter jejuni subsp. jejuni serotype O:23/36 (strain 81-176)	Homoserine O-acetyltransferase	METAA_CAMJJ		721194442085223	-0.807897	CJJ81176_0973	Campylobacter jejuni subsp. jejuni serotype O:23/36 (strain 81-176)	Peptidyl-arginine deiminase family protein	A0A0H3PA26_CAMJJ
	685337347668377	0.799395	CJJ81176_0717	Campylobacter jejuni subsp. jejuni serotype O:23/36 (strain 81-176)	Peptidyl-prolyl cis-trans isomerase D, homolog	A0A0H3PHF3_CAMJJ		198916029441745	-0.804217	CJJ81176_0013	Campylobacter jejuni subsp. jejuni serotype O:23/36 (strain 81-176)	Acetyltransferase, GNAT family	A0A0H3P9A3_CAMJJ
	673660812826973	0.796998	CJJ81176_0695	Campylobacter jejuni subsp. jejuni serotype O:23/36 (strain 81-176)	ABC transporter, ATP-binding protein	A0A0H3P9Z6_CAMJJ		522412280109743	-0.803368	prfB	Campylobacter jejuni subsp. jejuni serotype O:23/36 (strain 81-176)	Peptide chain release factor 2	RF2_CAMJJ
	20710219307842	0.796429	CJJ81176_0687	Campylobacter jejuni subsp. jejuni serotype O:23/36 (strain 81-176)	Uncharacterized protein	A0A0H3PAS1_CAMJJ		350165258638603	-0.801315	pseB	Campylobacter jejuni subsp. jejuni serotype O:23/36 (strain 81-176)	UDP-N-acetylglucosamine 4,6-dehydratase (inverting)	PSEB_CAMJJ
	476435566246143	0.795438	CJJ81176_1442	Campylobacter jejuni subsp. jejuni serotype O:23/36 (strain 81-176)	Uncharacterized protein	Q2A945_CAMJJ		246632522194381	-0.799412	ruvC	Campylobacter jejuni subsp. jejuni serotype O:23/36 (strain 81-176)	Crossover junction endodeoxyribonuclease RuvC	RUVC_CAMJJ
	480228267700172	0.794901	cdtA	Campylobacter jejuni subsp. jejuni serotype O:23/36 (strain 81-176)	Cytolethal distending toxin subunit A	CDTA_CAMJJ		28329555531207	-0.798214	CJJ81176_1271	Campylobacter jejuni subsp. jejuni serotype O:23/36 (strain 81-176)	Tautomerase	A0A0H3PB83_CAMJJ
	533067601710646	0.789152	CJJ81176_0927	Campylobacter jejuni subsp. jejuni serotype O:23/36 (strain 81-176)	Amino acid ABC transporter, permease protein PEB1	A0A0H3PGI3_CAMJJ		760861159225769	-0.793796	proS	Campylobacter jejuni subsp. jejuni serotype O:23/36 (strain 81-176)	Proline--tRNA ligase	SYP_CAMJJ
	43943108765027	0.787674	CJJ81176_0312	Campylobacter jejuni subsp. jejuni serotype O:23/36 (strain 81-176)	Uncharacterized protein	A0A0H3PAI0_CAMJJ		161725789539915	-0.792852	mnmC	Campylobacter jejuni subsp. jejuni serotype O:23/36 (strain 81-176)	tRNA 5-methylaminomethyl-2-thiouridine biosynthesis bifunctional protein MnmC	MNMC_CAMJJ
	20216555194458	0.787044	CJJ81176_1637	Campylobacter jejuni subsp. jejuni serotype O:23/36 (strain 81-176)	ABC transporter, permease protein, putative	A0A0H3PA07_CAMJJ		221794069078233	-0.789831	tatB	Campylobacter jejuni subsp. jejuni serotype O:23/36 (strain 81-176)	Sec-independent protein translocase protein TatB	A0A0H3PAY0_CAMJJ
	262849395172666	0.786431	CJJ81176_1260	Campylobacter jejuni subsp. jejuni serotype O:23/36 (strain 81-176)	Membrane protein, putative	A0A0H3PAJ1_CAMJJ		380481337017252	-0.785539	fmt	Campylobacter jejuni subsp. jejuni serotype O:23/36 (strain 81-176)	Methionyl-tRNA formyltransferase	FMT_CAMJJ
	251532096607026	0.78463	napD	Campylobacter jejuni subsp. jejuni serotype O:23/36 (strain 81-176)	Chaperone NapD	A0A0H3P9M1_CAMJJ		105638847169326	-0.783803	purH	Campylobacter jejuni subsp. jejuni serotype O:23/36 (strain 81-176)	Bifunctional purine biosynthesis protein PurH	PUR9_CAMJJ
	67389707462242	0.783031	ftsH	Campylobacter jejuni subsp. jejuni serotype O:23/36 (strain 81-176)	ATP-dependent zinc metalloprotease FtsH	A0A0H3P9D5_CAMJJ		460082923258839	-0.783271	CJJ81176_1286	Campylobacter jejuni subsp. jejuni serotype O:23/36 (strain 81-176)	Oxidoreductase, 2-nitropropane dioxygenase family	A0A0H3P9Q8_CAMJJ
	320120599607153	0.782086	rpmA	Campylobacter jejuni subsp. jejuni serotype O:23/36 (strain 81-176)	50S ribosomal protein L27	RL27_CAMJJ		572706562035009	-0.779407	hisG	Campylobacter jejuni subsp. jejuni serotype O:23/36 (strain 81-176)	ATP phosphoribosyltransferase	HIS1_CAMJJ
	419376503551438	0.777099	plsY	Campylobacter jejuni subsp. jejuni serotype O:23/36 (strain 81-176)	Glycerol-3-phosphate acyltransferase	PLSY_CAMJJ		250544552208237	-0.778858	accP	Campylobacter jejuni subsp. jejuni serotype O:23/36 (strain 81-176)	AccP	Q2M5Q8_CAMJJ
	167527951667373	0.767501	CJJ81176_1185	Campylobacter jejuni subsp. jejuni serotype O:23/36 (strain 81-176)	Uncharacterized protein	A0A0H3PH47_CAMJJ		718186371238292	-0.776593	CJJ81176_1169	Campylobacter jejuni subsp. jejuni serotype O:23/36 (strain 81-176)	D,D-heptose 1,7-bisphosphate phosphatase	A0A0H3PH05_CAMJJ
	302736990822911	0.761569	CJJ81176_0935	Campylobacter jejuni subsp. jejuni serotype O:23/36 (strain 81-176)	DedA family protein	A0A0H3PCE6_CAMJJ		380669539916058	-0.776163	CJJ81176_1624	Campylobacter jejuni subsp. jejuni serotype O:23/36 (strain 81-176)	ThiI domain-containing protein	A0A0H3PAW5_CAMJJ
	15875057587012	0.759566	CJJ81176_0843	Campylobacter jejuni subsp. jejuni serotype O:23/36 (strain 81-176)	Membrane protein, putative	A0A0H3PA58_CAMJJ		316356465491427	-0.775265	mtnA	Campylobacter jejuni subsp. jejuni serotype O:23/36 (strain 81-176)	5'-methylthioadenosine/S-adenosylhomocysteine nucleosidase	A0A0H3PEB1_CAMJJ
	490999175137501	0.757944	ilvC	Campylobacter jejuni subsp. jejuni serotype O:23/36 (strain 81-176)	Ketol-acid reductoisomerase (NADP(+))	ILVC_CAMJJ		884403449427611	-0.774023	hisH-2	Campylobacter jejuni subsp. jejuni serotype O:23/36 (strain 81-176)	Imidazole glycerol phosphate synthase subunit HisH	A0A0H3PAK3_CAMJJ
	431837974359113	0.75455	CJJ81176_0178	Campylobacter jejuni subsp. jejuni serotype O:23/36 (strain 81-176)	Cation ABC transporter, ATP-binding protein	A0A0H3PBC1_CAMJJ		273673578866073	-0.772963	CJJ81176_1064	Campylobacter jejuni subsp. jejuni serotype O:23/36 (strain 81-176)	Thiamine-phosphate pyrophosphorylase, putative	A0A0H3PCY7_CAMJJ
	483479231377979	0.749124	CJJ81176_0159	Campylobacter jejuni subsp. jejuni serotype O:23/36 (strain 81-176)	Uncharacterized protein	A0A0H3PAU3_CAMJJ		938148529173044	-0.771943	CJJ81176_0264	Campylobacter jejuni subsp. jejuni serotype O:23/36 (strain 81-176)	Nitrogen fixation protein NifU	A0A0H3PAK2_CAMJJ
	23927628962141	0.746604	CJJ81176_0444	Campylobacter jejuni subsp. jejuni serotype O:23/36 (strain 81-176)	Membrane protein, putative	Q29W29_CAMJJ		133182410009821	-0.771194	CJJ81176_0647	Campylobacter jejuni subsp. jejuni serotype O:23/36 (strain 81-176)	Uncharacterized protein	A0A0H3PBD8_CAMJJ
	926488758185658	0.743839	CJJ81176_0125	Campylobacter jejuni subsp. jejuni serotype O:23/36 (strain 81-176)	Lipoprotein, putative	A0A0H3PA88_CAMJJ		403646156026578	-0.770593	rpsK	Campylobacter jejuni subsp. jejuni serotype O:23/36 (strain 81-176)	30S ribosomal protein S11	RS11_CAMJJ
	0,94008011139393	0.734229	CJJ81176_1070	Campylobacter jejuni subsp. jejuni serotype O:23/36 (strain 81-176)	Transporter, LysE family	A0A0H3P9Q1_CAMJJ		491357062214061	-0.769464	thiE	Campylobacter jejuni subsp. jejuni serotype O:23/36 (strain 81-176)	Thiamine-phosphate synthase	THIE_CAMJJ
	225564509339367	0.734042	rplU	Campylobacter jejuni subsp. jejuni serotype O:23/36 (strain 81-176)	50S ribosomal protein L21	RL21_CAMJJ		103679000275457	-0.769277	efp	Campylobacter jejuni subsp. jejuni serotype O:23/36 (strain 81-176)	Elongation factor P	EFP_CAMJJ
	305996170182339	0.73134	CJJ81176_0549	Campylobacter jejuni subsp. jejuni serotype O:23/36 (strain 81-176)	Na/Pi-cotransporter, putative	A0A0H3PIT5_CAMJJ		177295121324403	-0.76861	CJJ81176_0564	Campylobacter jejuni subsp. jejuni serotype O:23/36 (strain 81-176)	Uncharacterized protein	A0A0H3PIY1_CAMJJ
	539863732357434	0.729912	CJJ81176_1023	Campylobacter jejuni subsp. jejuni serotype O:23/36 (strain 81-176)	Cell division protein FtsH, putative	A0A0H3P9G2_CAMJJ		310852136984041	-0.766464	tpx	Campylobacter jejuni subsp. jejuni serotype O:23/36 (strain 81-176)	Thiol peroxidase	A0A0H3PAX0_CAMJJ
	568249327632148	0.729888	Cjp08	Campylobacter jejuni subsp. jejuni serotype O:23/36 (strain 81-176)	DUF1738 domain-containing protein	Q8GJE5_CAMJJ		474460455194774	-0.766057	hisS	Campylobacter jejuni subsp. jejuni serotype O:23/36 (strain 81-176)	Histidine--tRNA ligase	SYH_CAMJJ
	427377701180539	0.729091	CJJ81176_0638	Campylobacter jejuni subsp. jejuni serotype O:23/36 (strain 81-176)	SGNH_hydro domain-containing protein	A0A0H3PJ52_CAMJJ		507316691024247	-0.765102	CJJ81176_0780	Campylobacter jejuni subsp. jejuni serotype O:23/36 (strain 81-176)	Type I site-specific deoxyribonuclease	Q0Q7K2_CAMJJ
	156731510158903	0.728269	CJJ81176_0916	Campylobacter jejuni subsp. jejuni serotype O:23/36 (strain 81-176)	Uncharacterized protein	A0A0H3PAW6_CAMJJ		605153912644489	-0.762485	CJJ81176_0830	Campylobacter jejuni subsp. jejuni serotype O:23/36 (strain 81-176)	Metallo-beta-lactamase family protein	A0A0H3PD80_CAMJJ
	167193829015764	0.728	CJJ81176_1235	Campylobacter jejuni subsp. jejuni serotype O:23/36 (strain 81-176)	Histidine kinase	A0A0H3PE96_CAMJJ		534626912892012	-0.761834	CJJ81176_0488	Campylobacter jejuni subsp. jejuni serotype O:23/36 (strain 81-176)	Peptidase, putative	A0A0H3PA94_CAMJJ
	665055485918822	0.727117	frdB	Campylobacter jejuni subsp. jejuni serotype O:23/36 (strain 81-176)	Fumarate reductase iron-sulfur subunit	A0A0H3PEZ1_CAMJJ		460186793814071	-0.760144	pepD	Campylobacter jejuni subsp. jejuni serotype O:23/36 (strain 81-176)	Aminoacyl-histidine dipeptidase	A0A0H3P9E4_CAMJJ
	341301602758957	0.720267	CJJ81176_1245	Campylobacter jejuni subsp. jejuni serotype O:23/36 (strain 81-176)	Sodium/hydrogen exchanger family protein	A0A0H3PBJ3_CAMJJ		34098072107955	-0.759407	CJJ81176_1193	Campylobacter jejuni subsp. jejuni serotype O:23/36 (strain 81-176)	Uncharacterized protein	A0A0H3PD61_CAMJJ
	182857894166003	0.719041	porA	Campylobacter jejuni subsp. jejuni serotype O:23/36 (strain 81-176)	Major outer membrane protein	A0A0H3PI91_CAMJJ		330175760730479	-0.757988	coaBC	Campylobacter jejuni subsp. jejuni serotype O:23/36 (strain 81-176)	Coenzyme A biosynthesis bifunctional protein CoaBC	A0A0H3PHG1_CAMJJ
	781172068384717	0.718637	CJJ81176_0422	Campylobacter jejuni subsp. jejuni serotype O:23/36 (strain 81-176)	CvpA family protein	A0A0H3PBD3_CAMJJ		107265906887254	-0.755481	frr	Campylobacter jejuni subsp. jejuni serotype O:23/36 (strain 81-176)	Ribosome-recycling factor	RRF_CAMJJ
	277821158406341	0.718589	virB9	Campylobacter jejuni subsp. jejuni serotype O:23/36 (strain 81-176)	VirB9	Q9KIS1_CAMJJ		298351769444097	-0.755045	fabI	Campylobacter jejuni subsp. jejuni serotype O:23/36 (strain 81-176)	Enoyl-[acyl-carrier-protein] reductase [NADH]	A0A0H3PIA8_CAMJJ
	314102869826404	0.717034	pglF	Campylobacter jejuni subsp. jejuni serotype O:23/36 (strain 81-176)	General glycosylation pathway protein	A0A0H3P9F0_CAMJJ		108144967432595	-0.753477	glyQ	Campylobacter jejuni subsp. jejuni serotype O:23/36 (strain 81-176)	Glycine--tRNA ligase alpha subunit	SYGA_CAMJJ
	665277058377664	0.713462	CJJ81176_1517	Campylobacter jejuni subsp. jejuni serotype O:23/36 (strain 81-176)	Mannosyl-glycoprotein endo-beta-N-acetylglucosamidase domain protein	A0A0H3PHU2_CAMJJ		369221125217608	-0.752829	galU	Campylobacter jejuni subsp. jejuni serotype O:23/36 (strain 81-176)	UTP--glucose-1-phosphate uridylyltransferase	A0A0H3PB56_CAMJJ
	373900561869779	0.7091	CJJ81176_0926	Campylobacter jejuni subsp. jejuni serotype O:23/36 (strain 81-176)	Amino acid ABC transporter, permease protein PEB1	A0A0H3PA28_CAMJJ		258865381924544	-0.752814	CJJ81176_1160	Campylobacter jejuni subsp. jejuni serotype O:23/36 (strain 81-176)	Beta-1,4-N-acetylgalactosaminyltransferase	A0A0H3PD15_CAMJJ
	533053698288234	0.706724	CJJ81176_0919	Campylobacter jejuni subsp. jejuni serotype O:23/36 (strain 81-176)	SCO1/SenC family protein	A0A0H3PDA9_CAMJJ		49921925828072	-0.749607	CJJ81176_0473	Campylobacter jejuni subsp. jejuni serotype O:23/36 (strain 81-176)	Methyl-accepting chemotaxis protein	A0A0H3PB06_CAMJJ
	170390806369775	0.692579	CJJ81176_0630	Campylobacter jejuni subsp. jejuni serotype O:23/36 (strain 81-176)	MOSC domain protein	A0A0H3PAD8_CAMJJ		348370799396528	-0.749003	thiS	Campylobacter jejuni subsp. jejuni serotype O:23/36 (strain 81-176)	Thiamine biosynthesis protein ThiS	A0A0H3PHC3_CAMJJ
	156295002296441	0.690982	CJJ81176_0482	Campylobacter jejuni subsp. jejuni serotype O:23/36 (strain 81-176)	DUF374 domain-containing protein	A0A0H3PBN4_CAMJJ		910985433206194	-0.748717	CJJ81176_1487	Campylobacter jejuni subsp. jejuni serotype O:23/36 (strain 81-176)	Uncharacterized protein	A0A0H3P9U1_CAMJJ
	377248041654999	0.688457	peb1C	Campylobacter jejuni subsp. jejuni serotype O:23/36 (strain 81-176)	Probable ABC transporter ATP-binding protein PEB1C	PEB1C_CAMJJ		410999940220192	-0.747425	ileS	Campylobacter jejuni subsp. jejuni serotype O:23/36 (strain 81-176)	Isoleucine--tRNA ligase	A0A0H3PAI4_CAMJJ
	527001813657628	0.681753	panB	Campylobacter jejuni subsp. jejuni serotype O:23/36 (strain 81-176)	3-methyl-2-oxobutanoate hydroxymethyltransferase	PANB_CAMJJ		573105081331123	-0.747299	napL	Campylobacter jejuni subsp. jejuni serotype O:23/36 (strain 81-176)	NapL protein	A0A0H3PAR1_CAMJJ
	688051558360451	0.681642	purU	Campylobacter jejuni subsp. jejuni serotype O:23/36 (strain 81-176)	Formyltetrahydrofolate deformylase	A0A0H3P9I4_CAMJJ		26988057041276	-0.745834	CJJ81176_0664	Campylobacter jejuni subsp. jejuni serotype O:23/36 (strain 81-176)	NOL1/NOP2/sun family protein	A0A0H3PA91_CAMJJ
	266094556145902	0.681362	CJJ81176_0824	Campylobacter jejuni subsp. jejuni serotype O:23/36 (strain 81-176)	ABC transporter, ATP-binding protein/permease MsbA, putative	A0A0H3PDD0_CAMJJ		385265230803957	-0.745557	CJJ81176_0220	Campylobacter jejuni subsp. jejuni serotype O:23/36 (strain 81-176)	HTH OST-type domain-containing protein	A0A0H3PB02_CAMJJ
	408733704822904	0.680473	oorA	Campylobacter jejuni subsp. jejuni serotype O:23/36 (strain 81-176)	2-oxoglutarate:acceptor oxidoreductase, alpha subunit	A0A0H3PAH7_CAMJJ		520660708752711	-0.745448	nadE	Campylobacter jejuni subsp. jejuni serotype O:23/36 (strain 81-176)	NH(3)-dependent NAD(+) synthetase	NADE_CAMJJ
	251006423663026	0.678444	CJJ81176_1523	Campylobacter jejuni subsp. jejuni serotype O:23/36 (strain 81-176)	Tungsten ABC transporter, ATP-binding protein, putative	A0A0H3PIJ8_CAMJJ		392146125149742	-0.743647	CJJ81176_1341	Campylobacter jejuni subsp. jejuni serotype O:23/36 (strain 81-176)	Uncharacterized protein	Q2M5R0_CAMJJ
	548278766161662	0.675889	atpF	Campylobacter jejuni subsp. jejuni serotype O:23/36 (strain 81-176)	ATP synthase subunit b	A0A0H3P9L8_CAMJJ		703042965740235	-0.742438	panC	Campylobacter jejuni subsp. jejuni serotype O:23/36 (strain 81-176)	Pantothenate synthetase	PANC_CAMJJ
	253875634652506	0.67526	virB4	Campylobacter jejuni subsp. jejuni serotype O:23/36 (strain 81-176)	VirB4	Q8GJA2_CAMJJ		560887465207857	-0.739214	aroA	Campylobacter jejuni subsp. jejuni serotype O:23/36 (strain 81-176)	3-phosphoshikimate 1-carboxyvinyltransferase	AROA_CAMJJ
	26524649091705	0.673614	CJJ81176_0380	Campylobacter jejuni subsp. jejuni serotype O:23/36 (strain 81-176)	FolB domain protein	A0A0H3PEQ0_CAMJJ		549831311125091	-0.734722	asd	Campylobacter jejuni subsp. jejuni serotype O:23/36 (strain 81-176)	Aspartate-semialdehyde dehydrogenase	A0A0H3PHA3_CAMJJ
	243646068321242	0.666505	lpxK	Campylobacter jejuni subsp. jejuni serotype O:23/36 (strain 81-176)	Tetraacyldisaccharide 4'-kinase	LPXK_CAMJJ		725010367006577	-0.734547	CJJ81176_0533	Campylobacter jejuni subsp. jejuni serotype O:23/36 (strain 81-176)	DegT/DnrJ/EryC1/StrS aminotransferase family	A0A0H3PAA8_CAMJJ
	294885212970857	0.659649	rpsR	Campylobacter jejuni subsp. jejuni serotype O:23/36 (strain 81-176)	30S ribosomal protein S18	RS18_CAMJJ		174288289117449	-0.733914	CJJ81176_0306	Campylobacter jejuni subsp. jejuni serotype O:23/36 (strain 81-176)	Uncharacterized protein	A0A0H3PJ75_CAMJJ
	122140878243392	0.659531	CJJ81176_0516	Campylobacter jejuni subsp. jejuni serotype O:23/36 (strain 81-176)	MTS domain-containing protein	A0A0H3PAY3_CAMJJ		73692365646472	-0.733804	hypE	Campylobacter jejuni subsp. jejuni serotype O:23/36 (strain 81-176)	Hydrogenase expression/formation protein HypE	A0A0H3PBL4_CAMJJ
	120843930727561	0.654511	CJJ81176_0293	Campylobacter jejuni subsp. jejuni serotype O:23/36 (strain 81-176)	Membrane protein, putative	A0A0H3PBN5_CAMJJ		249026099916658	-0.733167	engB	Campylobacter jejuni subsp. jejuni serotype O:23/36 (strain 81-176)	Probable GTP-binding protein EngB	ENGB_CAMJJ
	223867232203472	0.654249	CJJ81176_0214	Campylobacter jejuni subsp. jejuni serotype O:23/36 (strain 81-176)	Transporter, putative	A0A0H3PJE1_CAMJJ		576459366349665	-0.732979	fldA	Campylobacter jejuni subsp. jejuni serotype O:23/36 (strain 81-176)	Flavodoxin	A0A0H3PAL3_CAMJJ
	33920545824412	0.653982	tig	Campylobacter jejuni subsp. jejuni serotype O:23/36 (strain 81-176)	Trigger factor	TIG_CAMJJ		279137479757599	-0.725009	CJJ81176_0810	Campylobacter jejuni subsp. jejuni serotype O:23/36 (strain 81-176)	PolyA polymerase family protein	A0A0H3PAR4_CAMJJ
	358305732133785	0.653442	CJJ81176_0263	Campylobacter jejuni subsp. jejuni serotype O:23/36 (strain 81-176)	Mechanosensitive ion channel family protein	A0A0H3PJB3_CAMJJ		210009287107556	-0.720777	CJJ81176_0608	Campylobacter jejuni subsp. jejuni serotype O:23/36 (strain 81-176)	Heme chaperone HemW	A0A0H3PC54_CAMJJ
	180559578048679	0.64527	CJJ81176_1240	Campylobacter jejuni subsp. jejuni serotype O:23/36 (strain 81-176)	Histidine kinase	A0A0H3PAP6_CAMJJ		589055334077911	-0.717018	CJJ81176_1673	Campylobacter jejuni subsp. jejuni serotype O:23/36 (strain 81-176)	Uncharacterized protein	A0A0H3PB39_CAMJJ
	0,927655159710511	0.632963	atpE	Campylobacter jejuni subsp. jejuni serotype O:23/36 (strain 81-176)	ATP synthase subunit c	ATPL_CAMJJ		142368062543601	-0.713537	CJJ81176_1405	Campylobacter jejuni subsp. jejuni serotype O:23/36 (strain 81-176)	Uncharacterized protein	A0A0H3PI03_CAMJJ
	360542422612611	0.632861	CJJ81176_1029	Campylobacter jejuni subsp. jejuni serotype O:23/36 (strain 81-176)	Membrane protein, putative	A0A0H3P9B3_CAMJJ		653909592911834	-0.712254	purB-1	Campylobacter jejuni subsp. jejuni serotype O:23/36 (strain 81-176)	Adenylosuccinate lyase	A0A0H3P9M5_CAMJJ
	541776650517494	0.629711	CJJ81176_0110	Campylobacter jejuni subsp. jejuni serotype O:23/36 (strain 81-176)	LUD_dom domain-containing protein	A0A0H3P9N6_CAMJJ		689692363753573	-0.706823	gpmI	Campylobacter jejuni subsp. jejuni serotype O:23/36 (strain 81-176)	2,3-bisphosphoglycerate-independent phosphoglycerate mutase	GPMI_CAMJJ
	657947448991434	0.627799	CJJ81176_1027	Campylobacter jejuni subsp. jejuni serotype O:23/36 (strain 81-176)	TrkA domain protein	A0A0H3PAL8_CAMJJ		418824294553175	-0.703491	mrp	Campylobacter jejuni subsp. jejuni serotype O:23/36 (strain 81-176)	Iron-sulfur cluster carrier protein	A0A0H3PB21_CAMJJ
	463340490590124	0.627785	livG	Campylobacter jejuni subsp. jejuni serotype O:23/36 (strain 81-176)	High affinity branched-chain amino acid ABC transporter, ATP-binding protein	A0A0H3P9B5_CAMJJ		398896946245465	-0.70318	mobB	Campylobacter jejuni subsp. jejuni serotype O:23/36 (strain 81-176)	Molybdopterin-guanine dinucleotide biosynthesis protein MobB	A0A0H3PHM5_CAMJJ
	196460879247248	0.624498	ccpA-2	Campylobacter jejuni subsp. jejuni serotype O:23/36 (strain 81-176)	Cytochrome c551 peroxidase	A0A0H3PBR9_CAMJJ		337202996145621	-0.702989	guaA	Campylobacter jejuni subsp. jejuni serotype O:23/36 (strain 81-176)	GMP synthase [glutamine-hydrolyzing]	GUAA_CAMJJ
	174799156133772	0.618474	CJJ81176_1378	Campylobacter jejuni subsp. jejuni serotype O:23/36 (strain 81-176)	Multidrug resistance efflux transporter, putative	A0A0H3PDK5_CAMJJ		275071548546405	-0.702726	pheS	Campylobacter jejuni subsp. jejuni serotype O:23/36 (strain 81-176)	Phenylalanine--tRNA ligase alpha subunit	SYFA_CAMJJ
	172982869724993	0.613268	CJJ81176_1628	Campylobacter jejuni subsp. jejuni serotype O:23/36 (strain 81-176)	TPR_REGION domain-containing protein	A0A0H3PB32_CAMJJ		469459751100935	-0.701573	CJJ81176_1410	Campylobacter jejuni subsp. jejuni serotype O:23/36 (strain 81-176)	Cytochrome P450 family protein	A0A0H3P9Q6_CAMJJ
	101278037606266	0.613129	waaA	Campylobacter jejuni subsp. jejuni serotype O:23/36 (strain 81-176)	3-deoxy-D-manno-octulosonic acid transferase	A0A0H3PA33_CAMJJ		425694674631858	-0.697349	purA	Campylobacter jejuni subsp. jejuni serotype O:23/36 (strain 81-176)	Adenylosuccinate synthetase	PURA_CAMJJ
	368970087230401	0.612554	CJJ81176_0105	Campylobacter jejuni subsp. jejuni serotype O:23/36 (strain 81-176)	Amidohydrolase family protein	A0A0H3P9A7_CAMJJ		631406460694454	-0.695505	glmM	Campylobacter jejuni subsp. jejuni serotype O:23/36 (strain 81-176)	Phosphoglucosamine mutase	GLMM_CAMJJ
	519809890201697	0.609289	fumC	Campylobacter jejuni subsp. jejuni serotype O:23/36 (strain 81-176)	Fumarate hydratase class II	A0A0H3PHZ1_CAMJJ		401170504726711	-0.69426	serB	Campylobacter jejuni subsp. jejuni serotype O:23/36 (strain 81-176)	Phosphoserine phosphatase SerB	A0A0H3PBI8_CAMJJ
	164580254308535	0.60318	fur	Campylobacter jejuni subsp. jejuni serotype O:23/36 (strain 81-176)	Ferric uptake regulation protein	A0A0H3PBT6_CAMJJ		400877039851488	-0.692971	bioA	Campylobacter jejuni subsp. jejuni serotype O:23/36 (strain 81-176)	7,8-diamino-pelargonic acid aminotransferase	A0A0H3PBD0_CAMJJ
	465259367722409	0.600723	CJJ81176_pVir0030	Campylobacter jejuni subsp. jejuni serotype O:23/36 (strain 81-176)	Cpp45	A0A0H3PG98_CAMJJ		234960922080507	-0.691678	thyX	Campylobacter jejuni subsp. jejuni serotype O:23/36 (strain 81-176)	Flavin-dependent thymidylate synthase	A0A0H3PA81_CAMJJ
	338205480981788	0.599285	CJJ81176_1477	Campylobacter jejuni subsp. jejuni serotype O:23/36 (strain 81-176)	Uncharacterized protein	A0A0H3PAE9_CAMJJ		499367021762426	-0.690714	CJJ81176_1356	Campylobacter jejuni subsp. jejuni serotype O:23/36 (strain 81-176)	Plasmid stabilization system protein, RelE/ParE family	Q6QNL7_CAMJJ
	750324892528429	0.596665	ruvA	Campylobacter jejuni subsp. jejuni serotype O:23/36 (strain 81-176)	Holliday junction ATP-dependent DNA helicase RuvA	RUVA_CAMJJ		624151127571633	-0.690638	metE	Campylobacter jejuni subsp. jejuni serotype O:23/36 (strain 81-176)	5-methyltetrahydropteroyltriglutamate--homocysteine methyltransferase	METE_CAMJJ
	149884849880416	0.594192	CJJ81176_1176	Campylobacter jejuni subsp. jejuni serotype O:23/36 (strain 81-176)	Copper-translocating P-type ATPase	A0A0H3P9S0_CAMJJ		66561446116206	-0.690302	CJJ81176_1577	Campylobacter jejuni subsp. jejuni serotype O:23/36 (strain 81-176)	Lactamase_B domain-containing protein	A0A0H3P9Y1_CAMJJ
	291959858323558	0.593439	CJJ81176_1656	Campylobacter jejuni subsp. jejuni serotype O:23/36 (strain 81-176)	Thioredoxin family protein	A0A0H3P9S9_CAMJJ		662269143393853	-0.689176	coaD	Campylobacter jejuni subsp. jejuni serotype O:23/36 (strain 81-176)	Phosphopantetheine adenylyltransferase	COAD_CAMJJ
	345213117295078	0.593247	modC	Campylobacter jejuni subsp. jejuni serotype O:23/36 (strain 81-176)	Molybdenum ABC transporter, ATP-binding protein	Q29W36_CAMJJ		531878568755984	-0.688246	waaD	Campylobacter jejuni subsp. jejuni serotype O:23/36 (strain 81-176)	ADP-L-glycero-D-mannoheptose-6-epimerase	A0A0H3PD50_CAMJJ
	280661465598167	0.592193	CJJ81176_0229	Campylobacter jejuni subsp. jejuni serotype O:23/36 (strain 81-176)	Replication-associated recombination protein A	A0A0H3PIV2_CAMJJ		705470229664225	-0.686309	CJJ81176_0724	Campylobacter jejuni subsp. jejuni serotype O:23/36 (strain 81-176)	Peptidase, U32 family	A0A0H3PA86_CAMJJ
	234367487972281	0.591589	CJJ81176_1292	Campylobacter jejuni subsp. jejuni serotype O:23/36 (strain 81-176)	Cell division protein FtsX, putative	A0A0H3PHV6_CAMJJ		448183280745612	-0.685525	metS	Campylobacter jejuni subsp. jejuni serotype O:23/36 (strain 81-176)	Methionine--tRNA ligase	A0A0H3P9K7_CAMJJ
	172886792758312	0.590229	CJJ81176_1432	Campylobacter jejuni subsp. jejuni serotype O:23/36 (strain 81-176)	Galactosyltransferase	A0A0H3PDP3_CAMJJ		668153883477481	-0.681986	pseH	Campylobacter jejuni subsp. jejuni serotype O:23/36 (strain 81-176)	Acetyltransferase PseH	PSEH_CAMJJ
	787219932660768	0.587618	CJJ81176_1452	Campylobacter jejuni subsp. jejuni serotype O:23/36 (strain 81-176)	DUF5644 domain-containing protein	A0A0H3PB67_CAMJJ		425688672651316	-0.678352	rplY	Campylobacter jejuni subsp. jejuni serotype O:23/36 (strain 81-176)	50S ribosomal protein L25	RL25_CAMJJ
	310838775521778	0.587335	CJJ81176_1075	Campylobacter jejuni subsp. jejuni serotype O:23/36 (strain 81-176)	Putative integral membrane protein	A0A0H3P9C1_CAMJJ		433849359090857	-0.677206	gatB	Campylobacter jejuni subsp. jejuni serotype O:23/36 (strain 81-176)	Aspartyl/glutamyl-tRNA(Asn/Gln) amidotransferase subunit B	GATB_CAMJJ
	549095433035939	0.578832	rplI	Campylobacter jejuni subsp. jejuni serotype O:23/36 (strain 81-176)	50S ribosomal protein L9	RL9_CAMJJ		564534042907994	-0.676204	CJJ81176_0793	Campylobacter jejuni subsp. jejuni serotype O:23/36 (strain 81-176)	Lipoprotein, NLPA family	A0A0H3P9I3_CAMJJ
	191830885060522	0.578611	fliL	Campylobacter jejuni subsp. jejuni serotype O:23/36 (strain 81-176)	Flagellar protein FliL	A0A0H3PIF6_CAMJJ		279738068412013	-0.675215	ccpA-1	Campylobacter jejuni subsp. jejuni serotype O:23/36 (strain 81-176)	Cytochrome c551 peroxidase	A0A0H3PCG8_CAMJJ
	206955137759372	0.578324	wlaB	Campylobacter jejuni subsp. jejuni serotype O:23/36 (strain 81-176)	ABC transporter, permease/ATP-binding protein	A0A0H3PAF5_CAMJJ		255696314631568	-0.673604	recJ	Campylobacter jejuni subsp. jejuni serotype O:23/36 (strain 81-176)	Single-stranded-DNA-specific exonuclease RecJ	A0A0H3P989_CAMJJ
	19662832877463	0.57667	CJJ81176_0816	Campylobacter jejuni subsp. jejuni serotype O:23/36 (strain 81-176)	Mur ligase family protein	A0A0H3PAX7_CAMJJ		549939015814192	-0.670923	alr	Campylobacter jejuni subsp. jejuni serotype O:23/36 (strain 81-176)	Alanine racemase	ALR_CAMJJ
	240375479109119	0.57562	CJJ81176_1548	Campylobacter jejuni subsp. jejuni serotype O:23/36 (strain 81-176)	Methyl-accepting chemotaxis protein	A0A0H3PB49_CAMJJ		424874984840689	-0.667071	tkt	Campylobacter jejuni subsp. jejuni serotype O:23/36 (strain 81-176)	Transketolase	A0A0H3P9P8_CAMJJ
	22907033031216	0.575257	CJJ81176_1453	Campylobacter jejuni subsp. jejuni serotype O:23/36 (strain 81-176)	Uncharacterized protein	A0A0H3PAA3_CAMJJ		831171331298639	-0.666125	pseA	Campylobacter jejuni subsp. jejuni serotype O:23/36 (strain 81-176)	Flagellin modification protein, PseA	Q939J7_CAMJJ
	206298284063354	0.571822	CJJ81176_0538	Campylobacter jejuni subsp. jejuni serotype O:23/36 (strain 81-176)	Uncharacterized protein	A0A0H3PBM7_CAMJJ		512385863606049	-0.663858	polA	Campylobacter jejuni subsp. jejuni serotype O:23/36 (strain 81-176)	DNA polymerase I	A0A0H3PEP2_CAMJJ
	149985169572033	0.570547	pglC	Campylobacter jejuni subsp. jejuni serotype O:23/36 (strain 81-176)	General glycosylation pathway protein	A0A0H3PCV4_CAMJJ		408413103676146	-0.657055	fbp	Campylobacter jejuni subsp. jejuni serotype O:23/36 (strain 81-176)	Fructose-1,6-bisphosphatase class 1	F16PA_CAMJJ
	474407424338082	0.563675	ggt	Campylobacter jejuni subsp. jejuni serotype O:23/36 (strain 81-176)	Gamma-glutamyltransferase	A0A0H3PA64_CAMJJ		292222443066646	-0.655129	folD	Campylobacter jejuni subsp. jejuni serotype O:23/36 (strain 81-176)	Bifunctional protein FolD	FOLD_CAMJJ
	690315142345108	0.562972	pyrD	Campylobacter jejuni subsp. jejuni serotype O:23/36 (strain 81-176)	DHOdehase	A0A0H3PA89_CAMJJ		510804485760886	-0.654579	CJJ81176_0400	Campylobacter jejuni subsp. jejuni serotype O:23/36 (strain 81-176)	Uncharacterized protein	A0A0H3PC06_CAMJJ
	313528092615385	0.558897	sstT	Campylobacter jejuni subsp. jejuni serotype O:23/36 (strain 81-176)	Serine/threonine transporter SstT	SSTT_CAMJJ		356856239533738	-0.654238	CJJ81176_1559	Campylobacter jejuni subsp. jejuni serotype O:23/36 (strain 81-176)	Uncharacterized protein	A0A0H3PAI7_CAMJJ
	167466212222509	0.558565	cadF	Campylobacter jejuni subsp. jejuni serotype O:23/36 (strain 81-176)	Fibronectin-binding protein	A0A0H3PAL0_CAMJJ		122560056206593	-0.654203	ctsG	Campylobacter jejuni subsp. jejuni serotype O:23/36 (strain 81-176)	Transformation system protein	A0A0H3PAM1_CAMJJ
	165967391385939	0.558062	rplF	Campylobacter jejuni subsp. jejuni serotype O:23/36 (strain 81-176)	50S ribosomal protein L6	RL6_CAMJJ		389471946514692	-0.654135	ftsY	Campylobacter jejuni subsp. jejuni serotype O:23/36 (strain 81-176)	Signal recognition particle receptor FtsY	A0A0H3P9Y3_CAMJJ
	214284343833502	0.557724	dgkA	Campylobacter jejuni subsp. jejuni serotype O:23/36 (strain 81-176)	Diacylglycerol kinase	A0A0H3PBL8_CAMJJ		320836920334487	-0.652743	hemL	Campylobacter jejuni subsp. jejuni serotype O:23/36 (strain 81-176)	Glutamate-1-semialdehyde 2,1-aminomutase	GSA_CAMJJ
	378713616558323	0.554604	CJJ81176_0420	Campylobacter jejuni subsp. jejuni serotype O:23/36 (strain 81-176)	Uncharacterized protein	A0A0H3PBR7_CAMJJ		275388111780014	-0.652186	mqnE	Campylobacter jejuni subsp. jejuni serotype O:23/36 (strain 81-176)	Aminodeoxyfutalosine synthase	Q0Q7I7_CAMJJ
	574619456203602	0.552809	trpE	Campylobacter jejuni subsp. jejuni serotype O:23/36 (strain 81-176)	Anthranilate synthase component I	A0A0H3PBB6_CAMJJ		467191274488956	-0.650047	hisI	Campylobacter jejuni subsp. jejuni serotype O:23/36 (strain 81-176)	Histidine biosynthesis bifunctional protein HisIE	A0A0H3PAJ4_CAMJJ
	232965058340476	0.54534	glmS	Campylobacter jejuni subsp. jejuni serotype O:23/36 (strain 81-176)	Glutamine--fructose-6-phosphate aminotransferase [isomerizing]	Q0Q7I9_CAMJJ		32737463813038	-0.648482	CJJ81176_1499	Campylobacter jejuni subsp. jejuni serotype O:23/36 (strain 81-176)	ModE repressor domain protein	A0A0H3PB93_CAMJJ
	178783728401772	0.541633	rbfA	Campylobacter jejuni subsp. jejuni serotype O:23/36 (strain 81-176)	Ribosome-binding factor A	A0A0H3PBB3_CAMJJ		726089524131621	-0.648067	CJJ81176_0254	Campylobacter jejuni subsp. jejuni serotype O:23/36 (strain 81-176)	Transferase, hexapeptide repeat family	A0A0H3PB85_CAMJJ
	189613019665168	0.540684	CJJ81176_0200	Campylobacter jejuni subsp. jejuni serotype O:23/36 (strain 81-176)	4-hydroxybenzoate octaprenyltransferase, putative	A0A0H3PBZ7_CAMJJ		663543786031244	-0.641877	CJJ81176_1511	Campylobacter jejuni subsp. jejuni serotype O:23/36 (strain 81-176)	Molybdopterin molybdenumtransferase	Q0Q7I4_CAMJJ
	249098900820485	0.538528	CJJ81176_0335	Campylobacter jejuni subsp. jejuni serotype O:23/36 (strain 81-176)	Membrane protein, putative	A0A0H3PBU0_CAMJJ		346991676024588	-0.636548	fabF	Campylobacter jejuni subsp. jejuni serotype O:23/36 (strain 81-176)	3-oxoacyl-[acyl-carrier-protein] synthase 2	A0A0H3PF03_CAMJJ
	234263790064132	0.535466	CJJ81176_1618	Campylobacter jejuni subsp. jejuni serotype O:23/36 (strain 81-176)	DUF4261 domain-containing protein	A0A0H3PE85_CAMJJ		381097028587738	-0.636307	CJJ81176_1379	Campylobacter jejuni subsp. jejuni serotype O:23/36 (strain 81-176)	Iron-sulfur cluster-binding domain protein	A0A0H3PHX0_CAMJJ
	562993565069449	0.527667	CJJ81176_0391	Campylobacter jejuni subsp. jejuni serotype O:23/36 (strain 81-176)	Transcriptional regulator, TetR family	A0A0H3PED0_CAMJJ		656529715353118	-0.634765	metC	Campylobacter jejuni subsp. jejuni serotype O:23/36 (strain 81-176)	Cystathionine beta-lyase	A0A0H3PAV5_CAMJJ
	281473565820141	0.52713	pglH	Campylobacter jejuni subsp. jejuni serotype O:23/36 (strain 81-176)	General glycosylation pathway protein	A0A0H3PH57_CAMJJ		343895824813731	-0.633884	leuA	Campylobacter jejuni subsp. jejuni serotype O:23/36 (strain 81-176)	2-isopropylmalate synthase	LEU1_CAMJJ
	22267628366297	0.525255	CJJ81176_0304	Campylobacter jejuni subsp. jejuni serotype O:23/36 (strain 81-176)	Cell shape protein MreC	A0A0H3PIX8_CAMJJ		323156565116083	-0.633509	CJJ81176_1230	Campylobacter jejuni subsp. jejuni serotype O:23/36 (strain 81-176)	Uncharacterized protein	A0A0H3PAI2_CAMJJ
	249241085996962	0.525247	rpsZ	Campylobacter jejuni subsp. jejuni serotype O:23/36 (strain 81-176)	30S ribosomal protein S14 type Z	RS14Z_CAMJJ		20999573506222	-0.632183	pglE	Campylobacter jejuni subsp. jejuni serotype O:23/36 (strain 81-176)	General glycosylation pathway protein	A0A0H3PH73_CAMJJ
	203924785401057	0.522057	CJJ81176_0814	Campylobacter jejuni subsp. jejuni serotype O:23/36 (strain 81-176)	Histidine kinase	A0A0H3PDD6_CAMJJ		37436654485293	-0.630131	CJJ81176_0048	Campylobacter jejuni subsp. jejuni serotype O:23/36 (strain 81-176)	Fumarylacetoacetate hydrolase family protein	A0A0H3P9M3_CAMJJ
	344352942163246	0.519022	hisB	Campylobacter jejuni subsp. jejuni serotype O:23/36 (strain 81-176)	Histidine biosynthesis bifunctional protein HisB	HIS7_CAMJJ		16104523346888	-0.628854	CJJ81176_1317	Campylobacter jejuni subsp. jejuni serotype O:23/36 (strain 81-176)	MaoC-like domain-containing protein	Q2M5Q7_CAMJJ
	154400421910681	0.51404	CJJ81176_0137	Campylobacter jejuni subsp. jejuni serotype O:23/36 (strain 81-176)	ATP synthase F0, B' subunit	A0A0H3P9J7_CAMJJ		193316143073673	-0.628144	CJJ81176_0003	Campylobacter jejuni subsp. jejuni serotype O:23/36 (strain 81-176)	Pseudouridine synthase	A0A0H3PGN8_CAMJJ
	124304443437022	0.510201	CJJ81176_1411	Campylobacter jejuni subsp. jejuni serotype O:23/36 (strain 81-176)	Uncharacterized protein	A0A0H3PBI9_CAMJJ		28845089915605	-0.627469	hemN	Campylobacter jejuni subsp. jejuni serotype O:23/36 (strain 81-176)	Coproporphyrinogen-III oxidase	A0A0H3P9G7_CAMJJ
[truncated: 214 more rows]

## Sheet: C.j + S.a vs C.j + S.a +DCA
C.jejuni + S.aureus vs C.jeuni + S.aureus + DCA	LOG(P-value)	Difference	PG.Genes	PG.Organisms	PG.ProteinDescriptions	PG.ProteinNames			down	LOG(P-value)	Difference	PG.Genes	PG.Organisms	PG.ProteinDescriptions	PG.ProteinNames
[truncated: 652 more rows]

[truncated: 8 more sheets: C.j vs C.j + E.f , C.j vs C.j + E.fu, C.j vs C.j + S.a, Common without DCA, Common with DCA, Co-incubation specific, Top20 without DCA, Top20 with DCA]
